# Supplementary material for: Identifying Hub Genes and Metabolic Pathways in Collagen VI-Related Dystrophies: A Roadmap to Therapeutic Intervention
Source: Biomolecules. 2024 Oct 29;14(11):1376. doi: 10.3390/biom14111376 (PMC11592009; doi:10.3390/biom14111376)
Supplement: Supplementary file 1 [file biomolecules-14-01376-s001.zip]

Archive with 1 entries (1 files):
- supplementary data.xlsx
