# Supplementary material for: Identifying Hub Genes and Metabolic Pathways in Collagen VI-Related Dystrophies: A Roadmap to Therapeutic Intervention
Source: Biomolecules. 2024 Oct 29;14(11):1376. doi: 10.3390/biom14111376 (PMC11592009; doi:10.3390/biom14111376)
Supplement: Supplementary file 1 [file biomolecules-14-01376-s001.zip › supplementary data.xlsx]

## Sheet: deg
Gene.stable.ID	baseMean	log2FoldChange	lfcSE	stat	pvalue	padj	diffexpressed
ENSG00000000003	212.382	0.371857	0.17891	2.07845	0.0376675	0.0726347	NO
ENSG00000000005	651.238	7.82303	0.643956	12.1484	5.85007e-34	5.81322e-31	UP
ENSG00000000419	559.863	-0.389964	0.119823	-3.25449	0.00113597	0.00357957	NO
ENSG00000000457	307.244	-0.373317	0.0617617	-6.04447	1.49902e-09	2.39842e-08	DOWN
ENSG00000000460	24.1764	0.763949	0.341848	2.23476	0.025433	0.0518665	NO
ENSG00000000938	108.289	0.648033	0.203795	3.17983	0.00147364	0.00449982	NO
ENSG00000000971	2304.25	1.32208	0.182231	7.25495	4.01801e-13	1.40706e-11	UP
ENSG00000001036	421.578	0.536486	0.118804	4.51573	6.30987e-06	3.86888e-05	NO
ENSG00000001084	411.291	-0.0505257	0.137947	-0.366268	0.714165	0.787336	NO
ENSG00000001167	443.33	0.409325	0.0726936	5.63083	1.79345e-08	2.22636e-07	UP
ENSG00000001460	32.5887	0.265907	0.270473	0.98312	0.325548	0.431827	NO
ENSG00000001461	285.489	-0.153711	0.126381	-1.21626	0.223887	0.320036	NO
ENSG00000001497	161.919	0.0975896	0.165562	0.589445	0.555563	0.650841	NO
ENSG00000001561	1180.84	-0.564095	0.241966	-2.3313	0.0197376	0.0417517	NO
ENSG00000001617	336.127	0.563807	0.189542	2.97457	0.00293399	0.00815559	NO
ENSG00000001629	693.645	0.0827941	0.139677	0.592755	0.553345	0.648956	NO
ENSG00000001630	277.608	0.25893	0.123056	2.10417	0.0353638	0.0688434	NO
ENSG00000001631	342.494	-0.673137	0.17566	-3.83204	0.000127084	0.000524968	NO
ENSG00000002016	256.762	-0.15446	0.0878189	-1.75884	0.0786043	0.135371	NO
ENSG00000002330	293.483	0.0290747	0.113809	0.255469	0.798361	0.853456	NO
ENSG00000002549	1477.27	-0.272938	0.12213	-2.23482	0.0254293	0.0518646	NO
ENSG00000002586	1354.06	1.0802	0.164234	6.57719	4.79406e-11	1.09849e-09	UP
ENSG00000002587	17.9148	0.895006	0.246873	3.62537	0.000288546	0.00107776	NO
ENSG00000002726	4.25439	1.65683	0.531786	3.1156	0.00183573	0.00544442	NO
ENSG00000002745	0.988247	1.966	0.871318	2.25635	0.0240485	0.0493903	NO
ENSG00000002746	29.7768	1.02074	0.325518	3.13573	0.00171426	0.00513587	NO
ENSG00000002822	264.485	-0.206174	0.10824	-1.90479	0.0568073	0.102893	NO
ENSG00000002834	1882.84	0.879964	0.110346	7.97457	1.52913e-15	8.49718e-14	UP
ENSG00000002919	262.61	0.0243976	0.089182	0.273571	0.784414	0.842397	NO
ENSG00000002933	247.11	1.44052	0.23103	6.23524	4.51088e-10	8.25794e-09	UP
ENSG00000003056	1296.74	0.0289783	0.0497519	0.582455	0.56026	0.654401	NO
ENSG00000003096	191.66	0.220828	0.189516	1.16522	0.243931	0.342489	NO
ENSG00000003137	299.1	2.58739	0.253243	10.217	1.66416e-24	4.82607e-22	UP
ENSG00000003147	80.132	0.419823	0.236523	1.77498	0.0759014	0.131436	NO
ENSG00000003249	494.078	-0.641002	0.303319	-2.11329	0.0345758	0.0675147	NO
ENSG00000003393	300.731	-0.385292	0.167535	-2.29977	0.0214615	0.0447758	NO
ENSG00000003400	382.755	0.0716922	0.118124	0.606923	0.543902	0.640819	NO
ENSG00000003402	5411.99	-0.120396	0.0717202	-1.6787	0.0932112	0.155926	NO
ENSG00000003436	700.883	0.491276	0.148557	3.30698	0.00094307	0.00304672	NO
ENSG00000003509	388.072	-0.591604	0.137225	-4.3112	1.6237e-05	8.90116e-05	NO
ENSG00000003756	1896.56	0.0367918	0.0779342	0.472088	0.636864	0.722104	NO
ENSG00000003987	45.1763	-0.199815	0.189318	-1.05545	0.291221	0.395338	NO
ENSG00000003989	4465.18	-1.44725	0.193373	-7.48425	7.19593e-14	2.93531e-12	DOWN
ENSG00000004059	1332.43	0.0228384	0.0952991	0.23965	0.810602	0.862857	NO
ENSG00000004139	147.755	0.284627	0.104948	2.71208	0.00668625	0.0165566	NO
ENSG00000004142	4409.83	-0.649101	0.134344	-4.83164	1.35413e-06	9.94568e-06	DOWN
ENSG00000004399	1101.56	0.586783	0.125878	4.66151	3.13904e-06	2.08744e-05	NO
ENSG00000004455	1512.07	-0.498874	0.0735814	-6.7799	1.20258e-11	3.17044e-10	DOWN
ENSG00000004468	754.23	-1.71722	0.270843	-6.34028	2.29349e-10	4.49495e-09	DOWN
ENSG00000004478	1440.38	-0.891797	0.15136	-5.89189	3.81811e-09	5.54927e-08	DOWN
ENSG00000004487	806.982	-0.312123	0.0665797	-4.68797	2.75933e-06	1.87594e-05	NO
ENSG00000004534	881.58	0.147528	0.0973746	1.51506	0.129757	0.204961	NO
ENSG00000004660	201.99	1.21976	0.227397	5.36399	8.14043e-08	8.52151e-07	UP
ENSG00000004700	632.987	0.442161	0.151618	2.91628	0.00354231	0.00956992	NO
ENSG00000004766	189.234	-0.308809	0.132354	-2.3332	0.0196378	0.0415643	NO
ENSG00000004776	29550.1	0.0358086	0.242755	0.14751	0.88273	0.916814	NO
ENSG00000004777	191.353	0.935703	0.156989	5.96033	2.51736e-09	3.82952e-08	UP
ENSG00000004779	2373.81	-0.604488	0.164597	-3.67253	0.000240157	0.000918656	NO
ENSG00000004799	20484.3	0.088845	0.409596	0.216909	0.828279	0.876446	NO
ENSG00000004809	1.74486	1.24771	0.693868	1.79819	0.0721466	0.125992	NO
ENSG00000004838	7.19404	-0.19878	0.398214	-0.499179	0.617654	0.705065	NO
ENSG00000004846	5.47363	1.11565	0.37623	2.96534	0.00302346	0.00836794	NO
ENSG00000004848	257.807	-0.532644	0.210465	-2.5308	0.0113802	0.0261729	NO
ENSG00000004864	205.169	-0.241085	0.0948875	-2.54074	0.0110618	0.0255452	NO
ENSG00000004866	294.889	-0.162361	0.104146	-1.55897	0.119003	0.190848	NO
ENSG00000004897	1284.63	-0.12903	0.150843	-0.855394	0.392333	0.499225	NO
ENSG00000004939	7.98231	-0.0987436	0.359385	-0.274757	0.783503	0.841676	NO
ENSG00000004948	48.2007	-0.154537	0.231359	-0.667953	0.504164	0.604702	NO
ENSG00000004961	878.315	-0.674222	0.141987	-4.74848	2.0495e-06	1.43434e-05	NO
ENSG00000004975	391.149	0.266058	0.0967854	2.74894	0.00597876	0.0150076	NO
ENSG00000005007	478.801	-0.0447245	0.170495	-0.262321	0.793074	0.849411	NO
ENSG00000005020	290.495	0.521107	0.188384	2.7662	0.00567146	0.0143233	NO
ENSG00000005022	650.35	0.713013	0.11132	6.40509	1.50285e-10	3.08208e-09	UP
ENSG00000005059	118.024	1.31704	0.184862	7.12442	1.0452e-12	3.42737e-11	UP
ENSG00000005073	112.648	-0.826126	0.274052	-3.01449	0.00257412	0.00727844	NO
ENSG00000005075	1185.93	-0.615583	0.123142	-4.99896	5.7641e-07	4.69424e-06	DOWN
ENSG00000005100	370.324	0.160213	0.0613479	2.61155	0.0090133	0.0214553	NO
ENSG00000005102	535.631	0.821837	0.159344	5.15761	2.50119e-07	2.27097e-06	UP
ENSG00000005108	96.5399	0.601712	0.221271	2.71935	0.00654109	0.0162477	NO
ENSG00000005156	434.029	-0.28387	0.0785666	-3.61311	0.000302541	0.00112551	NO
ENSG00000005175	674.666	-0.660663	0.164143	-4.02492	5.69947e-05	0.000261449	NO
ENSG00000005187	17.9125	-0.401571	0.400547	-1.00256	0.316074	0.421765	NO
ENSG00000005189	35.0238	0.386384	0.266314	1.45086	0.146819	0.226929	NO
ENSG00000005194	499.801	-0.142738	0.0714033	-1.99903	0.0456047	0.0854541	NO
ENSG00000005206	594.6	-0.0171786	0.121718	-0.141134	0.887764	0.920275	NO
ENSG00000005238	391.436	0.610554	0.108943	5.60434	2.09056e-08	2.55773e-07	UP
ENSG00000005243	608.19	0.387119	0.139551	2.77403	0.00553662	0.0140267	NO
ENSG00000005249	409.079	2.65388	0.429623	6.17723	6.52359e-10	1.13902e-08	UP
ENSG00000005302	521.673	-0.480151	0.0996199	-4.81983	1.4368e-06	1.05029e-05	NO
ENSG00000005339	1808.39	0.0936419	0.065862	1.42179	0.155087	0.237331	NO
ENSG00000005379	286.179	-0.481398	0.201946	-2.38379	0.0171353	0.0371487	NO
ENSG00000005381	7.739	1.16074	0.463096	2.50649	0.0121937	0.027762	NO
ENSG00000005421	1.31314	0.660136	0.805571	0.819464	0.412522	0.518938	NO
ENSG00000005436	450.33	-0.652626	0.143501	-4.5479	5.41849e-06	3.38382e-05	NO
ENSG00000005448	25.4437	0.629472	0.294132	2.1401	0.0323466	0.0637791	NO
ENSG00000005469	324.474	-0.332978	0.100535	-3.31205	0.000926138	0.00300173	NO
ENSG00000005471	224.58	-0.675973	0.182284	-3.70835	0.000208612	0.00080967	NO
ENSG00000005483	696.714	0.28344	0.118118	2.39964	0.0164113	0.03586	NO
ENSG00000005486	271.151	0.216311	0.120895	1.78925	0.0735738	0.128099	NO
ENSG00000005513	104.019	1.47029	0.356001	4.13002	3.62733e-05	0.000178151	NO
ENSG00000005700	1044.28	-0.558846	0.204317	-2.73519	0.00623436	0.0155847	NO
ENSG00000005801	302.813	-0.252175	0.123195	-2.04695	0.0406628	0.0775297	NO
ENSG00000005810	1102.49	0.16286	0.0758348	2.14756	0.0317485	0.0628536	NO
ENSG00000005812	1140.51	-0.08932	0.142295	-0.62771	0.530194	0.628297	NO
ENSG00000005844	77.4316	1.21218	0.548395	2.21042	0.0270762	0.0548491	NO
ENSG00000005882	4265.86	-0.708038	0.178106	-3.97537	7.02692e-05	0.000313433	NO
ENSG00000005884	368.236	1.13722	0.151705	7.49629	6.56508e-14	2.70773e-12	UP
ENSG00000005889	1014.06	-0.461796	0.156321	-2.95415	0.00313536	0.00864028	NO
ENSG00000005893	4657.85	-0.729978	0.153316	-4.76127	1.92375e-06	1.35605e-05	NO
ENSG00000005961	8.23826	1.32291	0.388444	3.40567	0.000660015	0.0022366	NO
ENSG00000005981	835.749	-0.953919	0.263808	-3.61596	0.000299235	0.0011141	NO
ENSG00000006007	1626.32	-0.540335	0.122426	-4.41358	1.01677e-05	5.91389e-05	NO
ENSG00000006015	326.638	-0.556704	0.192529	-2.89154	0.00383363	0.0102633	NO
ENSG00000006016	118.971	0.361523	0.331852	1.08941	0.275974	0.378628	NO
ENSG00000006025	529.8	-0.363517	0.254689	-1.42729	0.153495	0.235424	NO
ENSG00000006042	260.133	1.61732	0.202114	8.002	1.2241e-15	6.9266e-14	UP
ENSG00000006047	21.5018	-0.587037	0.229165	-2.56164	0.010418	0.0242728	NO
ENSG00000006062	564.649	0.360594	0.202907	1.77715	0.0755444	0.130928	NO
ENSG00000006071	37.347	-0.000307653	0.371067	-0.000829103	0.999338	0.999446	NO
ENSG00000006118	134.151	0.265858	0.192145	1.38363	0.166471	0.251032	NO
ENSG00000006125	2926.75	-0.154085	0.0573461	-2.68692	0.00721139	0.0176574	NO
ENSG00000006128	1.29462	2.83009	1.26275	2.24121	0.0250128	0.0511275	NO
ENSG00000006194	322.874	0.183841	0.0889376	2.06708	0.038727	0.0743917	NO
ENSG00000006210	453.599	0.362314	0.242546	1.49379	0.135229	0.211838	NO
ENSG00000006282	500.744	0.226595	0.228898	0.98994	0.322203	0.428251	NO
ENSG00000006283	21.9425	0.682389	0.327271	2.08509	0.0370611	0.0716878	NO
ENSG00000006327	239.35	1.68064	0.33129	5.07303	3.91538e-07	3.33806e-06	UP
ENSG00000006377	6.13843	-0.263368	0.359809	-0.731967	0.464189	0.567509	NO
ENSG00000006432	50.9682	-0.694015	0.200705	-3.45789	0.000544417	0.0018922	NO
ENSG00000006451	788.124	-0.0165161	0.147356	-0.112083	0.910757	0.937062	NO
ENSG00000006453	134.783	-0.114133	0.159785	-0.714292	0.475047	0.577247	NO
ENSG00000006459	445.597	-0.197286	0.193696	-1.01854	0.308422	0.413577	NO
ENSG00000006468	98.4094	0.587419	0.272519	2.15552	0.0311214	0.0617835	NO
ENSG00000006530	195.623	0.0746597	0.142822	0.522746	0.601151	0.689876	NO
ENSG00000006534	91.008	0.824556	0.201416	4.09379	4.24374e-05	0.000203946	NO
ENSG00000006555	11.9595	-0.528985	0.22967	-2.30324	0.0212651	0.0444309	NO
ENSG00000006576	4813.66	-0.946844	0.275303	-3.43929	0.000583249	0.00200725	NO
ENSG00000006606	2.98155	0.805395	0.422636	1.90565	0.0566962	0.102722	NO
ENSG00000006607	406.858	-0.0602561	0.074294	-0.811049	0.417337	0.523623	NO
ENSG00000006611	3.06163	0.566219	0.829594	0.682525	0.494907	0.596072	NO
ENSG00000006625	225.856	-0.312825	0.11302	-2.76787	0.00564237	0.0142576	NO
ENSG00000006634	6.31893	-0.221683	0.626636	-0.353767	0.723514	0.795645	NO
ENSG00000006638	50.3116	0.0189351	0.168218	0.112563	0.910377	0.937051	NO
ENSG00000006652	211.344	0.318543	0.230423	1.38243	0.16684	0.251461	NO
ENSG00000006659	4.96782	-0.286095	0.362953	-0.788245	0.430554	0.53657	NO
ENSG00000006695	833.139	-0.882763	0.165069	-5.34785	8.90074e-08	9.23925e-07	DOWN
ENSG00000006704	751.19	-0.439374	0.158209	-2.77717	0.00548351	0.0139149	NO
ENSG00000006712	915.628	-0.189181	0.091045	-2.07788	0.0377202	0.0727212	NO
ENSG00000006715	481.15	0.213741	0.0943971	2.26428	0.0235572	0.0485262	NO
ENSG00000006740	65.4298	-0.1676	0.185585	-0.90309	0.366478	0.473488	NO
ENSG00000006744	1175.07	-0.351983	0.0878336	-4.00739	6.13941e-05	0.000279488	NO
ENSG00000006747	58.3189	0.893051	0.299817	2.97865	0.00289518	0.00806825	NO
ENSG00000006756	179.132	0.9819	0.154829	6.34185	2.2702e-10	4.45872e-09	UP
ENSG00000006757	749.729	-0.851033	0.141538	-6.01277	1.82381e-09	2.85895e-08	DOWN
ENSG00000006788	13.7245	0.127243	0.297734	0.427372	0.669108	0.748833	NO
ENSG00000006831	1204.15	-0.596061	0.134693	-4.42533	9.62941e-06	5.62726e-05	NO
ENSG00000006837	22.2447	-0.0661533	0.213288	-0.310159	0.75644	0.821554	NO
ENSG00000007001	2.68265	0.75515	0.429653	1.75758	0.078819	0.135668	NO
ENSG00000007038	0.443334	-0.93948	1.73311	-0.542077	0.587765	NA	NO
ENSG00000007047	981.878	0.0151832	0.181856	0.08349	0.933462	0.952659	NO
ENSG00000007062	78.7563	0.139956	0.380514	0.367808	0.713017	0.786356	NO
ENSG00000007080	897.383	-0.404412	0.128524	-3.14659	0.00165187	0.0049682	NO
ENSG00000007129	1.96148	1.39345	0.66087	2.10851	0.0349866	0.0682378	NO
ENSG00000007168	4046.53	-0.439828	0.0999749	-4.39939	1.08558e-05	6.24947e-05	NO
ENSG00000007171	28.1527	-0.369489	0.319745	-1.15558	0.247854	0.346895	NO
ENSG00000007174	3.92538	2.45587	0.586727	4.18571	2.84277e-05	0.000144355	NO
ENSG00000007202	2818.28	-0.344902	0.0924002	-3.7327	0.000189438	0.000745384	NO
ENSG00000007237	1353.42	1.31821	0.172072	7.6608	1.84784e-14	8.51014e-13	UP
ENSG00000007255	185.028	0.0725503	0.137134	0.529048	0.596772	0.686004	NO
ENSG00000007264	18.0878	1.68799	0.43138	3.91299	9.11614e-05	0.00039357	NO
ENSG00000007312	50.6668	-0.236178	0.330757	-0.714053	0.475195	0.577351	NO
ENSG00000007314	7008.93	-0.64413	0.166628	-3.86569	0.000110777	0.000467382	NO
ENSG00000007341	128.117	-0.390876	0.137483	-2.84309	0.00446781	0.0116908	NO
ENSG00000007350	5.73469	-0.154792	0.837829	-0.184753	0.853423	0.895091	NO
ENSG00000007372	1.34584	2.43406	1.17843	2.0655	0.0388757	0.0746079	NO
ENSG00000007376	147.279	0.131216	0.112674	1.16457	0.244194	0.34278	NO
ENSG00000007384	601.81	0.523136	0.123394	4.23955	2.23966e-05	0.000117857	NO
ENSG00000007392	287.822	0.355493	0.159144	2.23378	0.0254977	0.051987	NO
ENSG00000007402	71.7421	0.393153	0.166937	2.3551	0.018518	0.0396056	NO
ENSG00000007516	59.2252	-0.914468	0.225634	-4.05288	5.05908e-05	0.000236277	NO
ENSG00000007520	655.331	-0.316675	0.109873	-2.88219	0.00394917	0.0105311	NO
ENSG00000007541	144.307	-0.0527663	0.225193	-0.234315	0.81474	0.865822	NO
ENSG00000007545	537.235	0.313734	0.0867274	3.61747	0.000297501	0.00110898	NO
ENSG00000007866	375.076	-0.142356	0.115172	-1.23603	0.216448	0.31165	NO
ENSG00000007908	10.154	1.74014	0.523035	3.327	0.000877852	0.00286747	NO
ENSG00000007923	1083.55	-0.522949	0.12124	-4.31335	1.60798e-05	8.82178e-05	NO
ENSG00000007933	70.7272	-0.576667	0.341073	-1.69074	0.0908855	0.15263	NO
ENSG00000007944	1297.21	-0.366393	0.110562	-3.31392	0.000919993	0.00298273	NO
ENSG00000007952	3.76623	0.331358	0.369672	0.896357	0.370062	0.477234	NO
ENSG00000007968	7.16952	0.70073	0.339065	2.06665	0.0387669	0.0744222	NO
ENSG00000008018	2108.65	-0.229675	0.0650427	-3.53115	0.000413761	0.00148739	NO
ENSG00000008056	59.7233	0.0170901	0.294496	0.0580316	0.953723	0.966957	NO
ENSG00000008083	633.385	-0.305627	0.121129	-2.52316	0.0116304	0.026656	NO
ENSG00000008086	239.162	0.44522	0.106257	4.19002	2.78929e-05	0.000141989	NO
ENSG00000008118	2.14265	2.69974	0.758998	3.55698	0.000375145	0.00136363	NO
ENSG00000008128	455.348	-0.195628	0.122703	-1.59431	0.110866	0.180307	NO
ENSG00000008130	596.591	0.517008	0.127255	4.06278	4.84927e-05	0.000228439	NO
ENSG00000008226	12.3802	1.51898	0.365955	4.15072	3.31432e-05	0.00016496	NO
ENSG00000008256	1027.34	0.433164	0.0936198	4.62684	3.71283e-06	2.423e-05	NO
ENSG00000008277	387.47	-0.143276	0.23482	-0.610151	0.541762	0.638946	NO
ENSG00000008282	2751.68	-0.781999	0.159725	-4.8959	9.7855e-07	7.48018e-06	DOWN
ENSG00000008283	306.057	0.838861	0.145972	5.74674	9.09821e-09	1.20962e-07	UP
ENSG00000008294	3271.61	-0.108358	0.11094	-0.976734	0.328701	0.43508	NO
ENSG00000008300	10.9015	0.952032	0.307343	3.09762	0.00195082	0.00573713	NO
ENSG00000008311	388.302	-0.0443018	0.195524	-0.226579	0.820751	0.870664	NO
ENSG00000008323	39.773	2.58657	0.468708	5.51852	3.41862e-08	3.97305e-07	UP
ENSG00000008324	104.411	-0.13157	0.0911101	-1.44408	0.148716	0.229422	NO
ENSG00000008382	224.647	-0.360947	0.130138	-2.77356	0.00554461	0.0140431	NO
ENSG00000008394	517.738	3.56682	0.541902	6.58204	4.64036e-11	1.06855e-09	UP
ENSG00000008405	329.292	0.24237	0.106846	2.2684	0.023305	0.0480867	NO
ENSG00000008438	1.13121	1.34993	0.804845	1.67725	0.0934928	0.156285	NO
ENSG00000008441	9371.48	-0.156363	0.107371	-1.45628	0.145316	0.225017	NO
ENSG00000008513	1968.07	-0.665443	0.156393	-4.25495	2.09093e-05	0.000111038	NO
ENSG00000008516	16.7024	0.33624	0.725383	0.463535	0.642981	0.726869	NO
ENSG00000008517	14746.2	-0.0451484	0.355603	-0.126963	0.89897	0.92864	NO
ENSG00000008710	1953.63	0.305316	0.139216	2.1931	0.0283	0.0569509	NO
ENSG00000008735	10.4598	2.4998	0.893188	2.79874	0.00513023	0.0131406	NO
ENSG00000008838	1892.85	-0.403875	0.106281	-3.80006	0.000144661	0.000589185	NO
ENSG00000008853	501.348	0.389776	0.137586	2.83297	0.0046118	0.0119998	NO
ENSG00000008869	477.099	0.329399	0.0999137	3.29684	0.000977794	0.00314575	NO
ENSG00000008952	2089.58	-0.0941437	0.120925	-0.778532	0.436256	0.542261	NO
ENSG00000008988	8974.99	-0.402789	0.0953984	-4.22218	2.41948e-05	0.00012621	NO
ENSG00000009307	36740.1	-0.671912	0.183089	-3.66987	0.000242675	0.00092722	NO
ENSG00000009335	2518.74	-0.714107	0.11029	-6.47483	9.49196e-11	2.03666e-09	DOWN
ENSG00000009413	639.262	0.111341	0.193065	0.576703	0.56414	0.657581	NO
ENSG00000009694	337.09	1.79905	0.187554	9.59218	8.62468e-22	1.37911e-19	UP
ENSG00000009709	457.104	-0.201293	0.23701	-0.849299	0.395715	0.502736	NO
ENSG00000009724	66.8037	-0.479597	0.15011	-3.19498	0.00139842	0.00431142	NO
ENSG00000009765	8.4869	-0.0080095	0.28972	-0.0276457	0.977945	0.983775	NO
ENSG00000009780	499.37	-0.236086	0.102776	-2.29708	0.021614	0.0450432	NO
ENSG00000009790	49.1641	0.87318	0.282335	3.09271	0.0019834	0.00582007	NO
ENSG00000009830	124.943	-0.14802	0.399895	-0.370147	0.711273	0.784713	NO
ENSG00000009844	1331.69	-0.582192	0.138031	-4.21785	2.46647e-05	0.000128265	NO
ENSG00000009950	1192.44	0.000102358	0.224738	0.000455455	0.999637	0.99969	NO
ENSG00000009954	1418.18	-0.0376458	0.0500454	-0.752233	0.451911	0.556456	NO
ENSG00000010017	1338.34	-0.50229	0.132509	-3.79061	0.000150279	0.000608992	NO
ENSG00000010030	8.61234	0.889276	0.371754	2.39211	0.016752	0.0364798	NO
ENSG00000010072	192.91	-0.296526	0.130659	-2.26948	0.0232394	0.0479622	NO
ENSG00000010165	452.406	-0.228819	0.0761573	-3.00456	0.00265963	0.00749397	NO
ENSG00000010219	35.1092	-0.390817	0.159052	-2.45716	0.0140038	0.0312969	NO
ENSG00000010244	2040.79	-0.0484664	0.0648653	-0.747185	0.454952	0.559347	NO
ENSG00000010256	8556.97	-0.756422	0.181516	-4.16725	3.08302e-05	0.000154818	NO
ENSG00000010270	291.517	-0.119797	0.0989637	-1.21051	0.226083	0.322504	NO
ENSG00000010278	1252.28	0.927112	0.157805	5.87506	4.22683e-09	6.08612e-08	UP
ENSG00000010282	2858.58	-0.810073	0.216798	-3.73653	0.000186575	0.000735877	NO
ENSG00000010292	443.491	0.134296	0.0794965	1.68933	0.0911568	0.152986	NO
ENSG00000010295	315.782	0.703519	0.137548	5.11472	3.14211e-07	2.75733e-06	UP
ENSG00000010310	13.2002	1.78345	0.371819	4.79654	1.6143e-06	1.16446e-05	NO
ENSG00000010318	42.1923	0.0643612	0.148371	0.433785	0.664445	0.745051	NO
ENSG00000010319	716.909	0.328129	0.17091	1.9199	0.0548705	0.0999566	NO
ENSG00000010322	1460.06	0.47397	0.119424	3.96881	7.22335e-05	0.000321038	NO
ENSG00000010327	1125.34	1.36112	0.190867	7.13125	9.94597e-13	3.28465e-11	UP
ENSG00000010361	254.298	-0.471084	0.155103	-3.03724	0.00238757	0.00681639	NO
ENSG00000010379	12.8308	0.537276	0.344407	1.56	0.118759	0.190589	NO
ENSG00000010404	1607.09	0.147305	0.107343	1.37227	0.169978	0.255331	NO
ENSG00000010539	102.73	0.0653668	0.114031	0.573235	0.566486	0.659721	NO
ENSG00000010610	412.4	1.05763	0.262412	4.03041	5.56802e-05	0.000256433	NO
ENSG00000010626	40.3482	-0.475602	0.20617	-2.30685	0.0210634	0.044089	NO
ENSG00000010671	33.3628	1.09729	0.353861	3.1009	0.00192933	0.00568897	NO
ENSG00000010704	112.078	0.470741	0.139451	3.37567	0.000736367	0.00246163	NO
ENSG00000010803	999.721	-0.437563	0.0958819	-4.56356	5.02925e-06	3.17062e-05	NO
ENSG00000010810	680.14	0.913974	0.123762	7.38493	1.52531e-13	5.81311e-12	UP
ENSG00000010818	1996.79	-0.236631	0.110211	-2.14708	0.0317871	0.0628964	NO
ENSG00000010932	43.0114	2.12133	0.415674	5.10334	3.33708e-07	2.89963e-06	UP
ENSG00000011007	1280.93	-0.54531	0.0733433	-7.43504	1.04535e-13	4.11052e-12	DOWN
ENSG00000011009	455.515	-0.0584562	0.0994672	-0.587694	0.556738	0.651782	NO
ENSG00000011021	619.152	-0.00187715	0.0878882	-0.0213584	0.98296	0.986948	NO
ENSG00000011028	2570.08	2.0209	0.216477	9.33539	1.0062e-20	1.32448e-18	UP
ENSG00000011052	38.2262	0.874392	0.368154	2.37507	0.0175455	0.0378888	NO
ENSG00000011083	6.03689	3.14424	0.55688	5.64617	1.64061e-08	2.06146e-07	UP
ENSG00000011105	969.243	0.801822	0.12358	6.4883	8.68093e-11	1.88222e-09	UP
ENSG00000011114	74.0703	-0.129024	0.278185	-0.463806	0.642787	0.726693	NO
ENSG00000011132	155.04	-0.0262026	0.163004	-0.160748	0.872292	0.909587	NO
ENSG00000011143	46.0798	0.040395	0.141645	0.285184	0.775503	0.836142	NO
ENSG00000011198	387.241	-0.241081	0.157217	-1.53343	0.12517	0.198917	NO
ENSG00000011201	574.753	-0.312552	0.172614	-1.8107	0.0701872	0.123045	NO
ENSG00000011243	349.595	-0.368381	0.12003	-3.06909	0.00214714	0.00622964	NO
ENSG00000011258	547.879	-0.126703	0.161945	-0.782383	0.433989	0.539932	NO
ENSG00000011260	293.301	-0.296369	0.114401	-2.59062	0.00958045	0.0225967	NO
ENSG00000011275	835.619	-0.209794	0.0635236	-3.30261	0.000957901	0.00308764	NO
ENSG00000011295	146.264	-0.0766933	0.151802	-0.505218	0.613405	0.700905	NO
ENSG00000011304	1013.02	0.631646	0.103031	6.13065	8.75224e-10	1.49303e-08	UP
ENSG00000011332	3.39095	1.16332	0.497673	2.33751	0.0194125	0.0411673	NO
ENSG00000011347	197.875	0.387031	0.174665	2.21586	0.0267014	0.0541557	NO
ENSG00000011376	327.857	-0.404993	0.12765	-3.17267	0.00151043	0.00458964	NO
ENSG00000011405	846.85	0.194609	0.149557	1.30124	0.193175	0.283919	NO
ENSG00000011422	80.585	1.28668	0.187538	6.8609	6.84281e-12	1.90124e-10	UP
ENSG00000011426	33.7206	1.61241	0.450734	3.57729	0.000347171	0.00127417	NO
ENSG00000011451	544.984	0.102943	0.0948039	1.08585	0.277544	0.38036	NO
ENSG00000011454	1408.52	-0.330966	0.0659542	-5.01812	5.21806e-07	4.29287e-06	DOWN
ENSG00000011465	19580.3	1.46877	0.166413	8.82605	1.08441e-18	1.01139e-16	UP
ENSG00000011478	31.8732	0.465038	0.271711	1.71152	0.0869855	0.147103	NO
ENSG00000011485	793.615	-0.297605	0.128802	-2.31056	0.0208572	0.0437115	NO
ENSG00000011523	904.845	-0.164686	0.132867	-1.23947	0.21517	0.310225	NO
ENSG00000011566	1125.44	-0.466492	0.164941	-2.82824	0.00468047	0.0121479	NO
ENSG00000011590	1.9909	0.294701	1.00944	0.291944	0.77033	0.832627	NO
ENSG00000011600	197.393	1.29233	0.291292	4.43654	9.14144e-06	5.38448e-05	NO
ENSG00000011638	3436.08	-0.538399	0.241893	-2.22577	0.0260295	0.0529201	NO
ENSG00000012048	131.374	-0.127428	0.126496	-1.00736	0.313761	0.419462	NO
ENSG00000012061	879.623	-0.012276	0.0931686	-0.131761	0.895173	0.925749	NO
ENSG00000012124	21.1358	0.854852	0.328773	2.60013	0.00931894	0.0220724	NO
ENSG00000012171	454.664	1.05357	0.205484	5.12725	2.93998e-07	2.60459e-06	UP
ENSG00000012174	495.915	-0.287194	0.104372	-2.75165	0.0059296	0.0148982	NO
ENSG00000012211	232.876	-0.579174	0.11431	-5.06669	4.04783e-07	3.42112e-06	DOWN
ENSG00000012223	45.232	0.129218	0.193781	0.666828	0.504882	0.605298	NO
ENSG00000012232	747.486	-0.515044	0.0994929	-5.17669	2.25862e-07	2.08143e-06	DOWN
ENSG00000012504	1.79268	0.441088	0.486205	0.907208	0.364297	0.471174	NO
ENSG00000012660	810.654	1.13257	0.225334	5.02617	5.00383e-07	4.14418e-06	UP
ENSG00000012779	25.7421	1.22255	0.957217	1.27719	0.201536	0.293894	NO
ENSG00000012817	808.028	0.134527	0.755918	0.177965	0.85875	0.899256	NO
ENSG00000012822	3907.41	-0.326375	0.0791189	-4.12512	3.70538e-05	0.000181393	NO
ENSG00000012963	648.555	-0.0241717	0.0651684	-0.370912	0.710703	0.784271	NO
ENSG00000012983	685.97	0.214349	0.205247	1.04434	0.296326	0.400657	NO
ENSG00000013016	118.323	0.419681	0.153292	2.73779	0.00618542	0.0154844	NO
ENSG00000013275	517.282	-0.176944	0.0997444	-1.77397	0.0760676	0.131687	NO
ENSG00000013288	467.632	1.07345	0.138656	7.74184	9.79885e-15	4.74848e-13	UP
ENSG00000013293	9.66107	0.412579	0.220402	1.87194	0.0612154	0.109678	NO
ENSG00000013297	14.2199	0.304455	0.441505	0.689584	0.490456	0.592159	NO
ENSG00000013306	585.439	-0.153981	0.0944951	-1.62951	0.103204	0.169781	NO
ENSG00000013364	1412.67	1.03149	0.139767	7.38004	1.58242e-13	5.99382e-12	UP
ENSG00000013374	953.245	-0.322148	0.0823827	-3.91038	9.21505e-05	0.000396917	NO
ENSG00000013375	307.666	0.466192	0.269361	1.73073	0.0834995	0.142257	NO
ENSG00000013392	131.819	-0.0438234	0.094689	-0.462814	0.643498	0.727364	NO
ENSG00000013441	804.755	-0.173373	0.269428	-0.643485	0.51991	0.618996	NO
ENSG00000013503	258.836	-0.200832	0.0997578	-2.01319	0.0440943	0.0830769	NO
ENSG00000013523	524.293	-0.137847	0.0579427	-2.37903	0.0173584	0.0375535	NO
ENSG00000013561	1115.34	-0.407373	0.11429	-3.56438	0.000364724	0.00132939	NO
ENSG00000013563	2080.3	-0.755594	0.146245	-5.16665	2.38332e-07	2.18657e-06	DOWN
ENSG00000013573	239.653	0.166776	0.198182	0.84153	0.400051	0.506892	NO
ENSG00000013583	431.286	-0.112137	0.107646	-1.04173	0.297539	0.401857	NO
ENSG00000013588	61.5284	1.55382	0.226164	6.87035	6.40449e-12	1.79017e-10	UP
ENSG00000013619	194.521	-0.159402	0.120465	-1.32322	0.185762	0.274698	NO
ENSG00000013725	18.4475	1.68369	0.448261	3.75604	0.00017262	0.000686781	NO
ENSG00000013810	61.1782	0.929725	0.282816	3.28739	0.00101122	0.00323534	NO
ENSG00000014123	1168.71	-0.359944	0.150109	-2.39789	0.0164899	0.0360104	NO
ENSG00000014138	76.8763	-0.0666589	0.26742	-0.249266	0.803155	0.857043	NO
ENSG00000014164	312.453	0.0284179	0.10873	0.261361	0.793814	0.849959	NO
ENSG00000014216	1726.15	0.11174	0.0934709	1.19545	0.231911	0.329149	NO
ENSG00000014257	8.667	0.587861	0.264764	2.22032	0.0263971	0.0536087	NO
ENSG00000014641	8827.94	-0.595444	0.198227	-3.00385	0.00266587	0.00750926	NO
ENSG00000014824	1380.42	-0.358941	0.183665	-1.95433	0.0506622	0.0933569	NO
ENSG00000014914	88.1775	1.33183	0.235964	5.6442	1.65951e-08	2.07421e-07	UP
ENSG00000014919	1188.12	-0.204217	0.0862004	-2.36909	0.0178317	0.0384163	NO
ENSG00000015133	224.853	0.653022	0.20374	3.20518	0.0013498	0.00417404	NO
ENSG00000015153	453.949	-0.548883	0.152074	-3.60932	0.000307	0.0011389	NO
ENSG00000015171	2102.3	-0.267496	0.0911787	-2.93376	0.00334888	0.00913374	NO
ENSG00000015285	74.7656	0.866035	0.257708	3.36053	0.000777941	0.0025797	NO
ENSG00000015475	346.659	0.195619	0.097254	2.01142	0.0442812	0.0834035	NO
ENSG00000015479	3529.01	-0.128336	0.122294	-1.04941	0.293992	0.398225	NO
ENSG00000015520	6.7419	1.33128	0.46927	2.8369	0.00455533	0.0118762	NO
ENSG00000015532	250.608	0.265408	0.124042	2.13967	0.0323818	0.0638417	NO
ENSG00000015568	299.001	0.171018	0.223388	0.765566	0.443935	0.549478	NO
ENSG00000015592	2.13146	0.0655059	0.436649	0.15002	0.880749	0.915218	NO
ENSG00000015676	542.63	-0.278248	0.114229	-2.43587	0.0148561	0.0329504	NO
ENSG00000016082	1.29771	2.5646	1.22317	2.09669	0.0360209	0.0699245	NO
ENSG00000016391	169.795	-0.903488	0.150866	-5.98868	2.11545e-09	3.28833e-08	DOWN
ENSG00000016402	40.8114	1.54984	0.325236	4.76529	1.88582e-06	1.33235e-05	NO
ENSG00000016602	0.624102	0.502131	0.978809	0.513002	0.60795	NA	NO
ENSG00000016864	408.888	0.554649	0.0894276	6.20221	5.56744e-10	9.96448e-09	UP
ENSG00000017260	1043.29	-0.407092	0.122149	-3.33275	0.000859914	0.0028178	NO
ENSG00000017427	2028.86	1.0552	0.256145	4.11953	3.79639e-05	0.000185083	NO
ENSG00000017483	14.8914	0.727754	0.460987	1.57869	0.114408	0.184709	NO
ENSG00000017797	1519.99	-0.215349	0.0513604	-4.19291	2.75397e-05	0.000140616	NO
ENSG00000018189	974.558	0.121244	0.132968	0.911831	0.361858	0.46852	NO
ENSG00000018236	262.221	0.666825	0.287919	2.31602	0.0205572	0.0432048	NO
ENSG00000018280	27.848	0.470572	0.282973	1.66296	0.0963211	0.160118	NO
ENSG00000018408	1116.07	0.843352	0.153046	5.51044	3.57934e-08	4.14168e-07	UP
ENSG00000018510	713.482	0.198894	0.165154	1.20429	0.228476	0.325393	NO
ENSG00000018610	302.947	-0.135109	0.0891831	-1.51496	0.129782	0.204982	NO
ENSG00000018625	29208.8	-0.89892	0.151692	-5.92595	3.10493e-09	4.6102e-08	DOWN
ENSG00000018699	272.599	-0.292388	0.103271	-2.83127	0.00463639	0.0120503	NO
ENSG00000018869	46.3694	0.385114	0.164376	2.34288	0.0191355	0.0406775	NO
ENSG00000019102	38.2153	-0.189243	0.166193	-1.13869	0.254832	0.355028	NO
ENSG00000019144	632.472	0.950934	0.175617	5.41482	6.13492e-08	6.64347e-07	UP
ENSG00000019169	64.0992	0.940581	0.472559	1.9904	0.0465469	0.0869476	NO
ENSG00000019186	1.4804	-1.86511	0.624886	-2.98471	0.00283843	0.00793273	NO
ENSG00000019485	190.452	0.414822	0.130656	3.17491	0.00149882	0.0045596	NO
ENSG00000019505	3.90416	0.137229	0.73885	0.185733	0.852654	0.89479	NO
ENSG00000019549	214.557	0.810938	0.157459	5.15014	2.60293e-07	2.35087e-06	UP
ENSG00000019582	10456.6	0.438423	0.213045	2.05789	0.0396002	0.075779	NO
ENSG00000019991	133.702	1.97615	0.252448	7.82796	4.95831e-15	2.51438e-13	UP
ENSG00000019995	1949.61	-0.293945	0.0967393	-3.03852	0.0023774	0.00679361	NO
ENSG00000020129	331.605	0.533947	0.137541	3.88208	0.000103567	0.000440567	NO
ENSG00000020181	1024.44	1.19539	0.146541	8.15739	3.4235e-16	2.12509e-14	UP
ENSG00000020256	163.76	0.0542775	0.0884645	0.613551	0.539512	0.637141	NO
ENSG00000020426	756.346	-0.637222	0.129332	-4.92703	8.349e-07	6.49717e-06	DOWN
ENSG00000020577	3087.42	-0.604879	0.148293	-4.07896	4.52385e-05	0.000215289	NO
ENSG00000020633	56.1176	1.05338	0.282469	3.72921	0.000192083	0.000754511	NO
ENSG00000020922	479.14	0.144361	0.109303	1.32074	0.186588	0.275722	NO
ENSG00000021300	84.7816	-0.37716	0.34087	-1.10646	0.268526	0.370657	NO
ENSG00000021355	678.453	0.212259	0.0854911	2.48282	0.0130347	0.0294097	NO
ENSG00000021461	3.66702	-0.813539	0.469585	-1.73246	0.0831911	0.141849	NO
ENSG00000021488	3.22273	0.451556	0.531284	0.849934	0.395362	0.502425	NO
ENSG00000021574	462.204	-0.137477	0.146782	-0.93661	0.348959	0.455366	NO
ENSG00000021645	31.7532	0.431197	0.271515	1.58811	0.112261	0.182018	NO
ENSG00000021762	299.833	0.53295	0.133166	4.00216	6.27673e-05	0.000285041	NO
ENSG00000021776	342.86	0.113807	0.0931207	1.22214	0.221654	0.317356	NO
ENSG00000021826	11.1715	0.652766	0.532441	1.22599	0.220204	0.315743	NO
ENSG00000022267	180181	-0.564951	0.19011	-2.97171	0.00296145	0.0082196	NO
ENSG00000022277	1908.61	-0.369664	0.0761444	-4.85478	1.20523e-06	8.97997e-06	DOWN
ENSG00000022556	2.65313	0.561354	0.402723	1.3939	0.163349	0.247289	NO
ENSG00000022567	113.721	0.197181	0.13896	1.41898	0.155906	0.238178	NO
ENSG00000022840	6413.31	-0.521293	0.118352	-4.40458	1.05991e-05	6.12449e-05	NO
ENSG00000022976	342.165	-0.611846	0.112271	-5.44971	5.04516e-08	5.60036e-07	DOWN
ENSG00000023041	257.481	-0.0352673	0.142434	-0.247604	0.804441	0.85807	NO
ENSG00000023171	440.033	-0.175749	0.20259	-0.86751	0.385663	0.492529	NO
ENSG00000023191	891.847	0.163314	0.093877	1.73966	0.0819188	0.14004	NO
ENSG00000023228	5029.68	-0.636523	0.183049	-3.47733	0.000506425	0.00177512	NO
ENSG00000023287	2039.14	-0.517899	0.198939	-2.60331	0.00923294	0.0218911	NO
ENSG00000023318	495.472	0.0842258	0.247216	0.340698	0.733331	0.803176	NO
ENSG00000023330	1946.21	-0.456904	0.15282	-2.98982	0.00279142	0.00781783	NO
ENSG00000023445	246.79	0.5222	0.246849	2.11546	0.0343907	0.0672169	NO
ENSG00000023516	891.218	0.36064	0.191207	1.88612	0.0592784	0.106609	NO
ENSG00000023572	142.138	-0.563787	0.182287	-3.09285	0.00198244	0.00581815	NO
ENSG00000023608	151.253	-0.17854	0.142521	-1.25272	0.210306	0.304349	NO
ENSG00000023697	451.882	-0.226318	0.0839669	-2.69533	0.00703194	0.0172876	NO
ENSG00000023734	2234.42	-0.42251	0.113556	-3.72074	0.000198642	0.000775677	NO
ENSG00000023839	42.3411	0.125883	0.224382	0.561021	0.574783	0.667124	NO
ENSG00000023892	28.1254	0.876674	0.45129	1.9426	0.0520649	0.0955716	NO
ENSG00000023902	466.884	0.376345	0.13321	2.82519	0.00472525	0.0122504	NO
ENSG00000023909	830.427	-0.169124	0.149074	-1.1345	0.256587	0.356803	NO
ENSG00000024048	1951.56	-0.513133	0.100441	-5.1088	3.2421e-07	2.82637e-06	DOWN
ENSG00000024422	2677.09	0.562926	0.143999	3.90925	9.25835e-05	0.000398412	NO
ENSG00000024526	9.34357	0.830568	0.402328	2.0644	0.0389794	0.0747664	NO
ENSG00000024862	270.324	-0.159873	0.083597	-1.91243	0.0558214	0.101407	NO
ENSG00000025039	2968.83	-0.837291	0.162582	-5.14996	2.60541e-07	2.3515e-06	DOWN
ENSG00000025156	1035.52	-0.710326	0.151671	-4.68334	2.82234e-06	1.91387e-05	NO
ENSG00000025293	1133.48	-0.524618	0.104472	-5.02163	5.12336e-07	4.23373e-06	DOWN
ENSG00000025423	2.43772	0.0229901	0.640116	0.0359156	0.97135	0.979743	NO
ENSG00000025434	200.047	0.530794	0.210553	2.52095	0.0117038	0.0267879	NO
ENSG00000025708	268.895	0.162039	0.369708	0.438291	0.661176	0.742597	NO
ENSG00000025770	671.143	0.00745175	0.114165	0.0652717	0.947958	0.962688	NO
ENSG00000025772	265.271	-0.0196759	0.0924292	-0.212875	0.831424	0.878852	NO
ENSG00000025796	962.257	0.294423	0.118364	2.48745	0.0128663	0.029104	NO
ENSG00000025800	2226.1	-0.467155	0.0777937	-6.00504	1.9128e-09	2.99338e-08	DOWN
ENSG00000026025	17197.7	1.638	0.179104	9.14553	5.93361e-20	6.88299e-18	UP
ENSG00000026103	130.911	0.127218	0.159565	0.79728	0.425289	0.531217	NO
ENSG00000026297	126.912	0.534349	0.168106	3.17864	0.00147967	0.00451095	NO
ENSG00000026508	2245.42	1.6979	0.187626	9.04938	1.43778e-19	1.56972e-17	UP
ENSG00000026559	1.36887	1.49966	0.860705	1.74237	0.0814441	0.139424	NO
ENSG00000026652	190.103	1.12732	0.143564	7.85242	4.08079e-15	2.09804e-13	UP
ENSG00000026751	27.6967	1.02875	0.351033	2.93063	0.00338278	0.00920998	NO
ENSG00000026950	601.964	-0.119935	0.207982	-0.576659	0.56417	0.657581	NO
ENSG00000027001	337.76	-0.501706	0.13458	-3.72795	0.000193044	0.000757005	NO
ENSG00000027075	517.481	-0.27923	0.106078	-2.63231	0.00848057	0.0203808	NO
ENSG00000027644	13.5811	1.91726	0.325041	5.89851	3.66808e-09	5.35217e-08	UP
ENSG00000027697	1178.1	0.0424079	0.161273	0.262957	0.792584	0.848992	NO
ENSG00000027847	249.11	-0.0242025	0.119033	-0.203326	0.83888	0.884455	NO
ENSG00000027869	10.0052	0.929129	0.436785	2.1272	0.0334034	0.0655563	NO
ENSG00000028116	255.692	-0.269503	0.170951	-1.57649	0.114913	0.185427	NO
ENSG00000028137	366.081	0.23731	0.201364	1.17851	0.238591	0.336431	NO
ENSG00000028203	737.009	-0.765852	0.205945	-3.71872	0.000200236	0.000781572	NO
ENSG00000028277	68.4762	1.04037	0.256278	4.05953	4.91723e-05	0.000231048	NO
ENSG00000028310	310.321	-0.26901	0.0868637	-3.09692	0.00195542	0.00574613	NO
ENSG00000028528	2052.45	0.00555376	0.0471814	0.117711	0.906297	0.934026	NO
ENSG00000028839	94.5733	0.132959	0.14724	0.903013	0.366519	0.473488	NO
ENSG00000029153	42.9737	1.11498	0.241381	4.61917	3.85274e-06	2.50199e-05	NO
ENSG00000029363	1578.58	-0.243514	0.16737	-1.45495	0.145684	0.225502	NO
ENSG00000029364	579.062	0.384876	0.100691	3.82235	0.000132183	0.000543853	NO
ENSG00000029534	9862.09	-0.692387	0.19788	-3.49902	0.000466975	0.0016556	NO
ENSG00000029559	1.04865	-0.0653994	1.02632	-0.0637225	0.949191	0.963389	NO
ENSG00000029639	169	-0.161296	0.111979	-1.44041	0.149751	0.230769	NO
ENSG00000029725	2149.69	-0.648938	0.144018	-4.50596	6.60741e-06	4.02605e-05	NO
ENSG00000029993	157.654	0.571508	0.167587	3.41021	0.000649118	0.00220612	NO
ENSG00000030066	676.957	0.0821991	0.0774268	1.06164	0.288401	0.392342	NO
ENSG00000030110	366.814	-0.222706	0.107016	-2.08104	0.0374298	0.0722815	NO
ENSG00000030304	127.488	1.20187	0.271062	4.43394	9.25278e-06	5.43971e-05	NO
ENSG00000030419	283.893	-0.687137	0.207726	-3.3079	0.000939996	0.0030389	NO
ENSG00000030582	1910.06	0.550883	0.150912	3.65036	0.000261876	0.000993137	NO
ENSG00000031003	545.316	0.452375	0.162712	2.78023	0.00543211	0.013794	NO
ENSG00000031081	611.405	0.377469	0.1297	2.91032	0.00361054	0.00973158	NO
ENSG00000031691	110.382	-0.312835	0.191869	-1.63046	0.103003	0.169496	NO
ENSG00000031698	1494.96	-0.0457565	0.0773424	-0.591609	0.554112	0.649591	NO
ENSG00000031823	690.794	-0.154698	0.0869906	-1.77833	0.0753492	0.130699	NO
ENSG00000032219	432.528	0.0548249	0.171015	0.320585	0.748525	0.816013	NO
ENSG00000032389	234.749	0.00723286	0.100434	0.0720158	0.942589	0.959101	NO
ENSG00000032444	751.939	-0.37415	0.114882	-3.25682	0.00112666	0.00355264	NO
ENSG00000032742	189.639	-0.0939703	0.143941	-0.65284	0.513859	0.613524	NO
ENSG00000033011	124.939	0.176608	0.115733	1.52599	0.127012	0.201379	NO
ENSG00000033030	313.176	0.11014	0.0693288	1.58866	0.112137	0.181857	NO
ENSG00000033050	894.684	-0.510653	0.103369	-4.94011	7.80773e-07	6.13252e-06	DOWN
ENSG00000033100	332.666	1.07739	0.152719	7.05472	1.72947e-12	5.4405e-11	UP
ENSG00000033122	154.579	-0.21315	0.261055	-0.816494	0.414218	0.520503	NO
ENSG00000033170	174.753	0.715134	0.137419	5.20406	1.94982e-07	1.83501e-06	UP
ENSG00000033178	661.773	-0.0178897	0.18065	-0.0990297	0.921115	0.943951	NO
ENSG00000033327	489.116	0.889576	0.171264	5.19419	2.05612e-07	1.92057e-06	UP
ENSG00000033627	1130.03	-0.273591	0.0904614	-3.0244	0.00249126	0.007083	NO
ENSG00000033800	814.582	0.0562228	0.132277	0.425037	0.67081	0.750466	NO
ENSG00000033867	858.683	-0.200441	0.218178	-0.918707	0.358249	0.464712	NO
ENSG00000034053	2.09958	2.68577	1.35783	1.97799	0.0479293	0.0891708	NO
ENSG00000034152	2918.3	0.0829717	0.177568	0.467268	0.640308	0.72473	NO
ENSG00000034239	6.26782	0.569309	0.338449	1.68211	0.0925475	0.155025	NO
ENSG00000034510	3079.28	0.887782	0.171265	5.18367	2.17559e-07	2.01592e-06	UP
ENSG00000034533	100.258	0.173341	0.116877	1.48311	0.138045	0.215557	NO
ENSG00000034677	1067.1	0.0985581	0.13093	0.752754	0.451598	0.556217	NO
ENSG00000034693	269.137	-0.321429	0.110102	-2.91936	0.00350747	0.0094951	NO
ENSG00000034713	2040.17	-0.400027	0.0969746	-4.12507	3.70617e-05	0.000181393	NO
ENSG00000034971	2135.44	2.1094	0.504903	4.17784	2.94289e-05	0.000148545	NO
ENSG00000035115	328.392	0.00557065	0.137785	0.0404299	0.96775	0.977175	NO
ENSG00000035141	468.018	-0.444857	0.090802	-4.8992	9.62296e-07	7.3772e-06	DOWN
ENSG00000035403	4497.88	-0.173864	0.0916878	-1.89626	0.0579262	0.104572	NO
ENSG00000035499	5.98882	1.03883	0.452025	2.29817	0.0215523	0.0449349	NO
ENSG00000035664	1727.37	-0.843136	0.186673	-4.51666	6.28232e-06	3.85582e-05	NO
ENSG00000035681	570.375	-0.212401	0.0804556	-2.63997	0.00829124	0.0199825	NO
ENSG00000035687	325.822	0.173332	0.154497	1.12191	0.2619	0.362967	NO
ENSG00000035720	3.58516	1.17072	0.469784	2.49204	0.012701	0.0287618	NO
ENSG00000035862	6398.39	1.43881	0.168448	8.54159	1.32385e-17	1.04556e-15	UP
ENSG00000035928	711.077	-0.148198	0.0620376	-2.38883	0.016902	0.036746	NO
ENSG00000036054	628.814	-0.109325	0.142237	-0.768611	0.442124	0.547859	NO
ENSG00000036257	2423.17	-0.650835	0.155255	-4.19204	2.76456e-05	0.00014104	NO
ENSG00000036448	8967.48	-0.302182	0.259059	-1.16646	0.243428	0.341937	NO
ENSG00000036530	25.6343	0.0735322	0.20636	0.356329	0.721594	0.794118	NO
ENSG00000036549	485.824	-0.0428689	0.132071	-0.324589	0.745492	0.813519	NO
ENSG00000036565	0.258631	0.412871	1.7143	0.240839	0.80968	NA	NO
ENSG00000036672	2807.05	-0.891093	0.18669	-4.77312	1.81394e-06	1.28597e-05	NO
ENSG00000036828	19.5567	0.0801147	0.237972	0.336656	0.736376	0.805941	NO
ENSG00000037042	236.658	0.663876	0.172453	3.84961	0.000118308	0.000493548	NO
ENSG00000037241	192.647	-0.196444	0.0824192	-2.38348	0.0171499	0.0371762	NO
ENSG00000037280	265.724	-0.229573	0.119752	-1.91708	0.0552283	0.100445	NO
ENSG00000037474	991.217	-0.367121	0.0830162	-4.42228	9.76627e-06	5.70185e-05	NO
ENSG00000037637	359.528	-0.299598	0.0515189	-5.81529	6.0528e-09	8.40868e-08	DOWN
ENSG00000037749	721.498	-0.231677	0.113136	-2.04778	0.0405812	0.0774008	NO
ENSG00000037757	352.849	0.426824	0.127544	3.34649	0.000818405	0.00269845	NO
ENSG00000037897	98.1178	0.122017	0.158054	0.771993	0.440118	0.546175	NO
ENSG00000037965	182.244	-0.422888	0.230696	-1.83309	0.0667888	0.117855	NO
ENSG00000038002	179.274	-0.383402	0.147309	-2.60271	0.00924893	0.0219178	NO
ENSG00000038210	169.648	0.587175	0.180571	3.25177	0.0011469	0.00361155	NO
ENSG00000038219	877.408	0.168695	0.104626	1.61236	0.106884	0.174782	NO
ENSG00000038274	1318.9	-0.436557	0.105423	-4.14101	3.45778e-05	0.000171	NO
ENSG00000038295	84.6918	0.918542	0.321283	2.85899	0.00424997	0.0112124	NO
ENSG00000038358	413.213	-0.0273126	0.122412	-0.22312	0.823442	0.87282	NO
ENSG00000038382	732.57	0.466479	0.131231	3.55463	0.000378506	0.00137369	NO
ENSG00000038427	1916.12	2.42629	0.223396	10.8609	1.76947e-27	8.42084e-25	UP
ENSG00000038532	528.615	-0.115877	0.0918246	-1.26194	0.206971	0.300366	NO
ENSG00000038945	163.563	0.786035	0.29824	2.63558	0.00839947	0.0202093	NO
ENSG00000039068	54.9377	3.98125	0.649517	6.12955	8.81257e-10	1.49879e-08	UP
ENSG00000039123	1230.42	-0.348056	0.144147	-2.41458	0.0157532	0.0346415	NO
ENSG00000039139	5.48479	2.25756	0.46531	4.85174	1.22382e-06	9.09657e-06	UP
ENSG00000039319	485.179	0.00371788	0.171267	0.0217081	0.982681	0.986775	NO
ENSG00000039523	1263.57	0.0649737	0.0882752	0.736036	0.461709	0.56537	NO
ENSG00000039537	60.7545	1.64216	0.407439	4.03045	5.56691e-05	0.000256433	NO
ENSG00000039560	236.922	1.09476	0.20898	5.23856	1.61836e-07	1.55712e-06	UP
ENSG00000039600	1.84504	0.643462	0.617654	1.04178	0.297512	0.40185	NO
ENSG00000039650	194.529	0.145876	0.12935	1.12777	0.259418	0.360174	NO
ENSG00000039987	2.28577	-0.441469	0.412505	-1.07022	0.284522	0.387976	NO
ENSG00000040199	178.758	0.597687	0.120346	4.96642	6.82008e-07	5.43265e-06	UP
ENSG00000040275	127.484	0.0827309	0.151492	0.546107	0.584993	0.676009	NO
ENSG00000040341	1971.81	-0.722117	0.148492	-4.86299	1.15623e-06	8.66009e-06	DOWN
ENSG00000040487	138.756	0.131697	0.139598	0.943402	0.345475	0.451646	NO
ENSG00000040531	314.53	0.251833	0.101635	2.47782	0.0132187	0.0297742	NO
ENSG00000040608	15.7116	0.968265	0.283185	3.4192	0.000628062	0.0021428	NO
ENSG00000040633	298.814	0.191859	0.096909	1.97979	0.0477272	0.088884	NO
ENSG00000040731	0.254504	0.429476	1.71983	0.249721	0.802803	NA	NO
ENSG00000040933	706.279	0.0637232	0.0612883	1.03973	0.298466	0.402869	NO
ENSG00000041353	14.5317	0.921639	0.31379	2.93712	0.00331279	0.00905529	NO
ENSG00000041357	1550.36	-0.426148	0.171297	-2.48777	0.0128547	0.029085	NO
ENSG00000041515	20.003	0.29151	0.453004	0.643503	0.519898	0.618996	NO
ENSG00000041802	574.626	-0.18784	0.0597748	-3.14246	0.00167536	0.00503232	NO
ENSG00000041880	315.335	-0.209952	0.163342	-1.28535	0.198668	0.290315	NO
ENSG00000041982	2534.72	3.66281	0.342669	10.6891	1.14521e-26	4.94305e-24	UP
ENSG00000041988	240.36	-0.108199	0.127165	-0.850857	0.394849	0.501808	NO
ENSG00000042062	240.344	-0.0149176	0.25326	-0.0589024	0.95303	0.966565	NO
ENSG00000042088	79.7565	0.602553	0.149583	4.02821	5.62031e-05	0.000258584	NO
ENSG00000042286	342.681	0.84727	0.193362	4.38179	1.1771e-05	6.7118e-05	NO
ENSG00000042317	92.2661	0.0418533	0.13443	0.311339	0.755543	0.820916	NO
ENSG00000042429	45.256	-0.0613675	0.31882	-0.192483	0.847364	0.89071	NO
ENSG00000042445	588.956	0.643299	0.48588	1.32399	0.185507	0.274388	NO
ENSG00000042493	235.357	2.25943	0.364845	6.19284	5.90888e-10	1.04846e-08	UP
ENSG00000042753	618.173	-0.20287	0.0761144	-2.66533	0.00769126	0.0187041	NO
ENSG00000042781	4.15722	0.616576	0.426563	1.44545	0.148331	0.228904	NO
ENSG00000042832	3.72138	2.59032	0.705874	3.66966	0.00024287	0.000927693	NO
ENSG00000042980	60.6596	0.602513	0.284477	2.11797	0.0341777	0.0668428	NO
ENSG00000043039	0.695817	1.39649	0.917373	1.52227	0.127943	NA	NO
ENSG00000043093	996.362	-0.497675	0.189528	-2.62586	0.008643	0.0206879	NO
ENSG00000043143	397.423	0.169889	0.13406	1.26726	0.205064	0.297995	NO
ENSG00000043355	1.03218	1.24234	0.937504	1.32516	0.185118	0.273965	NO
ENSG00000043462	151.905	0.541118	0.260041	2.0809	0.0374434	0.0723002	NO
ENSG00000043514	166.509	-0.273805	0.107754	-2.54101	0.0110533	0.0255287	NO
ENSG00000043591	22.0075	1.19526	0.294482	4.05885	4.93143e-05	0.000231539	NO
ENSG00000044090	603.041	0.128874	0.151406	0.851177	0.394671	0.50165	NO
ENSG00000044115	3321.01	0.220686	0.07115	3.1017	0.00192411	0.00567659	NO
ENSG00000044446	512.2	-0.121524	0.126661	-0.959439	0.337337	0.443569	NO
ENSG00000044459	174.489	0.185939	0.147242	1.26281	0.206657	0.299957	NO
ENSG00000044524	242.677	1.35228	0.258486	5.23155	1.68094e-07	1.61314e-06	UP
ENSG00000044574	3284.91	0.324926	0.0800505	4.05901	4.92805e-05	0.000231439	NO
ENSG00000046604	132.859	1.12403	0.353057	3.1837	0.00145405	0.00445701	NO
ENSG00000046647	163.385	0.328729	0.100976	3.25553	0.00113182	0.0035683	NO
ENSG00000046651	127.062	0.611116	0.183056	3.33841	0.000842605	0.00276694	NO
ENSG00000046653	265.489	0.841798	0.295197	2.85165	0.00434927	0.0114273	NO
ENSG00000046889	690.373	0.109174	0.165326	0.660352	0.509028	0.609323	NO
ENSG00000047056	563.231	-0.421644	0.126728	-3.32715	0.00087738	0.00286643	NO
ENSG00000047188	836.713	-0.346636	0.135514	-2.55793	0.0105296	0.0244929	NO
ENSG00000047230	226.252	0.0943859	0.0875558	1.07801	0.28103	0.384202	NO
ENSG00000047249	530.186	-0.406458	0.123538	-3.29013	0.00100141	0.00320893	NO
ENSG00000047315	2104.6	-0.377354	0.126828	-2.97531	0.00292695	0.00814091	NO
ENSG00000047346	1061.3	-0.201662	0.184156	-1.09506	0.27349	0.376082	NO
ENSG00000047365	59.9737	0.886543	0.302719	2.9286	0.00340488	0.00926064	NO
ENSG00000047410	1930.41	0.0501677	0.0837384	0.5991	0.549106	0.645353	NO
ENSG00000047457	52.6161	1.57952	0.635044	2.48726	0.0128732	0.0291161	NO
ENSG00000047578	167.496	0.594277	0.12213	4.86595	1.13908e-06	8.56963e-06	UP
ENSG00000047579	232.122	-0.539801	0.112965	-4.77848	1.76624e-06	1.25744e-05	NO
ENSG00000047597	238.125	-0.965937	0.2276	-4.244	2.19567e-05	0.000115936	NO
ENSG00000047617	50.6347	-0.052788	0.166792	-0.31649	0.751631	0.81791	NO
ENSG00000047621	407.061	-0.37557	0.145664	-2.57833	0.00992789	0.0232565	NO
ENSG00000047634	329.576	-0.619407	0.119008	-5.20474	1.94272e-07	1.82937e-06	DOWN
ENSG00000047644	606.812	0.501304	0.0864988	5.7955	6.81181e-09	9.31667e-08	UP
ENSG00000047648	292.891	-0.0775221	0.118349	-0.655027	0.51245	0.612314	NO
ENSG00000047662	263.638	1.00699	0.330834	3.0438	0.00233612	0.00668905	NO
ENSG00000047849	23734.5	-0.314474	0.129528	-2.42784	0.015189	0.0335884	NO
ENSG00000047932	1037.35	0.053387	0.140916	0.378856	0.704795	0.779466	NO
ENSG00000047936	21.5964	-0.594346	0.450133	-1.32038	0.186709	0.275814	NO
ENSG00000048028	1725.2	-0.508901	0.149234	-3.41008	0.000649441	0.00220681	NO
ENSG00000048052	569.869	-0.317005	0.193478	-1.63845	0.101328	0.167104	NO
ENSG00000048140	590.592	-0.348765	0.114811	-3.03773	0.00238366	0.0068073	NO
ENSG00000048162	329.457	-0.429315	0.114851	-3.73801	0.000185484	0.000732465	NO
ENSG00000048342	166.936	0.817463	0.173769	4.70432	2.54708e-06	1.74249e-05	NO
ENSG00000048392	1494.15	-0.618774	0.21254	-2.91133	0.00359892	0.0097073	NO
ENSG00000048405	198.314	0.224818	0.151202	1.48687	0.137049	0.214186	NO
ENSG00000048462	1.06081	-0.221488	0.692147	-0.320001	0.748968	0.816304	NO
ENSG00000048471	471.709	0.421098	0.0870582	4.83698	1.31829e-06	9.70935e-06	UP
ENSG00000048540	16.6509	4.08676	0.768251	5.31956	1.04016e-07	1.06074e-06	UP
ENSG00000048544	1370.56	-0.505669	0.165584	-3.05385	0.00225927	0.00650209	NO
ENSG00000048545	2.08165	-0.359747	0.496486	-0.724588	0.468705	0.571712	NO
ENSG00000048649	711.958	0.0401723	0.0899842	0.446437	0.655281	0.73722	NO
ENSG00000048707	1101.15	-0.347048	0.125118	-2.77376	0.00554122	0.0140365	NO
ENSG00000048740	1562	0.461611	0.130511	3.53694	0.000404787	0.00145824	NO
ENSG00000048828	3562.05	-0.222212	0.0689869	-3.22107	0.00127715	0.00397449	NO
ENSG00000048991	761.353	-0.490894	0.105904	-4.63527	3.56467e-06	2.33947e-05	NO
ENSG00000049089	23.0597	0.990706	0.351958	2.81484	0.0048801	0.0125973	NO
ENSG00000049130	408.09	0.506634	0.242529	2.08896	0.036711	0.0710798	NO
ENSG00000049167	169.228	-0.152741	0.141393	-1.08026	0.280028	0.383028	NO
ENSG00000049192	17.0387	1.54396	0.486516	3.1735	0.00150613	0.00457732	NO
ENSG00000049239	3730.03	-0.606825	0.151937	-3.99393	6.4988e-05	0.000293688	NO
ENSG00000049245	2156.84	-0.164149	0.0845225	-1.94208	0.0521274	0.0956673	NO
ENSG00000049246	2460.26	-0.190447	0.179605	-1.06037	0.288978	0.392983	NO
ENSG00000049247	2.88928	2.39535	0.715842	3.3462	0.00081927	0.00270083	NO
ENSG00000049249	25.6349	0.22871	0.164838	1.38748	0.165294	0.249785	NO
ENSG00000049283	1.09827	0.112727	0.890089	0.126647	0.89922	0.928844	NO
ENSG00000049323	1710.19	1.10009	0.139897	7.86356	3.73382e-15	1.93035e-13	UP
ENSG00000049449	1184.24	0.497428	0.120084	4.14232	3.43811e-05	0.000170164	NO
ENSG00000049540	3118.12	3.02016	0.29997	10.0682	7.63423e-24	1.84015e-21	UP
ENSG00000049541	243.881	-0.126694	0.0914545	-1.38533	0.165953	0.250566	NO
ENSG00000049618	1193.07	-0.194799	0.0861972	-2.25992	0.023826	0.0490092	NO
ENSG00000049656	433.18	0.494992	0.0953703	5.19021	2.10055e-07	1.95812e-06	UP
ENSG00000049759	941.537	-0.393145	0.104274	-3.77032	0.00016304	0.000653202	NO
ENSG00000049768	8.6109	0.871964	0.534506	1.63135	0.102817	0.169234	NO
ENSG00000049769	243.505	-0.240442	0.171658	-1.4007	0.161304	0.244752	NO
ENSG00000049860	711.195	0.548999	0.155087	3.53995	0.000400209	0.00144427	NO
ENSG00000049883	430.423	-0.591431	0.113826	-5.19591	2.03722e-07	1.9049e-06	DOWN
ENSG00000050030	14.157	1.06381	0.276471	3.84784	0.000119164	0.000496784	NO
ENSG00000050130	396.509	-0.22009	0.151306	-1.4546	0.145779	0.225566	NO
ENSG00000050165	585.591	1.37196	0.232973	5.88892	3.88716e-09	5.64079e-08	UP
ENSG00000050327	30.3122	1.76547	0.347057	5.08697	3.63824e-07	3.12909e-06	UP
ENSG00000050344	73.5502	-0.0952131	0.203817	-0.46715	0.640392	0.724781	NO
ENSG00000050393	387.34	-0.366144	0.112321	-3.25979	0.00111494	0.00352166	NO
ENSG00000050405	2266.17	1.01979	0.173445	5.87963	4.11196e-09	5.9484e-08	UP
ENSG00000050426	370.075	0.118279	0.112652	1.04995	0.293742	0.398025	NO
ENSG00000050438	26.3942	0.597439	0.208448	2.86614	0.00415517	0.0109989	NO
ENSG00000050555	13.0052	0.320456	0.345252	0.928179	0.353315	0.459678	NO
ENSG00000050628	127.661	2.49475	0.385245	6.47575	9.43446e-11	2.02901e-09	UP
ENSG00000050730	3.48039	0.619329	0.401707	1.54174	0.123136	0.196173	NO
ENSG00000050748	1230.84	-0.507949	0.0944442	-5.37829	7.5196e-08	7.92754e-07	DOWN
ENSG00000050767	6.5332	1.09073	0.768596	1.41911	0.155866	0.238155	NO
ENSG00000050820	679.973	-0.24687	0.118312	-2.0866	0.0369247	0.0714398	NO
ENSG00000051009	366.35	0.321976	0.102434	3.14325	0.00167085	0.0050204	NO
ENSG00000051108	1954.04	-0.417568	0.0973578	-4.28901	1.79472e-05	9.73979e-05	NO
ENSG00000051128	857.973	-0.423941	0.188869	-2.24463	0.0247918	0.0507316	NO
ENSG00000051180	24.378	0.049016	0.160887	0.304661	0.760625	0.824651	NO
ENSG00000051341	17.4697	1.00634	0.282809	3.55836	0.000373183	0.00135809	NO
ENSG00000051382	527.948	-0.726539	0.187088	-3.88341	0.000103001	0.000438362	NO
ENSG00000051523	357.763	0.796097	0.183875	4.32956	1.49404e-05	8.2479e-05	NO
ENSG00000051596	271.233	-0.160081	0.121939	-1.31279	0.189252	0.279042	NO
ENSG00000051620	1413.27	-0.38442	0.0937652	-4.09982	4.13476e-05	0.000199276	NO
ENSG00000051825	285.164	-0.36867	0.107868	-3.41778	0.000631336	0.00215239	NO
ENSG00000052126	240.044	1.2591	0.192644	6.53587	6.32419e-11	1.40571e-09	UP
ENSG00000052344	0.752498	-0.485816	0.741157	-0.655483	0.512157	NA	NO
ENSG00000052723	679.231	-0.0569156	0.121795	-0.467305	0.640281	0.72473	NO
ENSG00000052749	440.374	-0.0660128	0.166002	-0.397662	0.690879	0.767735	NO
ENSG00000052795	766.479	0.275667	0.136845	2.01445	0.0439623	0.0828449	NO
ENSG00000052802	199.001	0.128004	0.0991624	1.29085	0.196756	0.288133	NO
ENSG00000052841	775.118	0.0857759	0.055235	1.55293	0.120441	0.192572	NO
ENSG00000052850	54.0756	1.52313	0.272099	5.5977	2.17212e-08	2.64357e-07	UP
ENSG00000053108	7.23481	-0.825243	0.301513	-2.73701	0.00620012	0.0155128	NO
ENSG00000053254	4945.99	-0.37609	0.121938	-3.08428	0.00204048	0.00595366	NO
ENSG00000053328	18.7032	0.790131	0.227718	3.46977	0.000520897	0.00182069	NO
ENSG00000053371	662.103	-0.356274	0.103894	-3.42921	0.000605351	0.0020737	NO
ENSG00000053372	352.87	-0.0613372	0.0949826	-0.645773	0.518426	0.617586	NO
ENSG00000053438	262.251	1.36131	0.349119	3.89927	9.64844e-05	0.000413473	NO
ENSG00000053501	319.307	-0.267649	0.11043	-2.42369	0.0153637	0.0339101	NO
ENSG00000053524	17.1539	-0.443973	0.271988	-1.63232	0.102611	0.16897	NO
ENSG00000053702	193.979	0.00485614	0.138326	0.0351064	0.971995	0.979988	NO
ENSG00000053747	170.708	0.733562	0.186408	3.93525	8.31093e-05	0.000362943	NO
ENSG00000053770	931.327	-0.438802	0.167063	-2.62656	0.00862521	0.020656	NO
ENSG00000053900	385.063	-0.082868	0.134226	-0.617379	0.536985	0.634845	NO
ENSG00000053918	70.2577	0.846736	0.175018	4.83798	1.31163e-06	9.66794e-06	UP
ENSG00000054116	489.664	0.00841551	0.0904184	0.093073	0.925846	0.947439	NO
ENSG00000054118	3530.18	-0.385266	0.0610922	-6.3063	2.85778e-10	5.50783e-09	DOWN
ENSG00000054148	1547.53	-0.485063	0.156385	-3.10173	0.00192395	0.00567659	NO
ENSG00000054179	57.7358	-0.0246669	0.268351	-0.0919203	0.926761	0.948011	NO
ENSG00000054219	78.3026	0.688909	0.243036	2.83459	0.00458842	0.0119474	NO
ENSG00000054267	564.864	0.245833	0.167518	1.46751	0.142238	0.221008	NO
ENSG00000054277	57.3357	0.0740155	0.200825	0.368557	0.712458	0.785787	NO
ENSG00000054282	217.675	-0.0369042	0.129849	-0.284208	0.776251	0.836746	NO
ENSG00000054356	0.69204	1.06003	0.845188	1.2542	0.209771	NA	NO
ENSG00000054392	20.8562	1.17937	0.172972	6.81826	9.21517e-12	2.50782e-10	UP
ENSG00000054523	12926	-0.731211	0.1544	-4.73582	2.1817e-06	1.516e-05	NO
ENSG00000054598	123.391	1.01666	0.220882	4.60273	4.16983e-06	2.68443e-05	NO
ENSG00000054611	410.03	0.0146022	0.0929836	0.157041	0.875213	0.911813	NO
ENSG00000054654	4119.19	-0.655883	0.13159	-4.98429	6.21899e-07	5.01192e-06	DOWN
ENSG00000054690	69.2991	-0.25101	0.285415	-0.879456	0.379154	0.486458	NO
ENSG00000054793	1366.13	0.53759	0.129134	4.16304	3.14042e-05	0.000157233	NO
ENSG00000054803	64.69	1.10633	0.343812	3.21783	0.00129163	0.00401685	NO
ENSG00000054938	151.223	0.163159	0.277564	0.587827	0.556649	0.651741	NO
ENSG00000054965	1339.94	-0.146216	0.072712	-2.01089	0.044337	0.0835003	NO
ENSG00000054967	194.782	-0.921067	0.252023	-3.65469	0.000257493	0.000978515	NO
ENSG00000054983	431.085	0.133903	0.109969	1.21765	0.223359	0.319403	NO
ENSG00000055044	598.696	-0.124695	0.109981	-1.13379	0.256883	0.357162	NO
ENSG00000055070	1283.37	-0.598369	0.563356	-1.06215	0.288167	0.392139	NO
ENSG00000055118	37.023	0.807633	0.681975	1.18426	0.236312	0.333964	NO
ENSG00000055130	1836.73	-0.500005	0.0957046	-5.22447	1.74657e-07	1.66703e-06	DOWN
ENSG00000055147	483.109	-0.340681	0.0967729	-3.52042	0.000430863	0.00154051	NO
ENSG00000055163	191.7	-0.0133164	0.245563	-0.0542281	0.956753	0.968807	NO
ENSG00000055208	2049.21	-0.533142	0.1524	-3.49831	0.000468215	0.00165968	NO
ENSG00000055211	1049.56	-0.14127	0.125362	-1.1269	0.259784	0.360574	NO
ENSG00000055332	1013.61	-0.050352	0.18623	-0.270375	0.786872	0.844425	NO
ENSG00000055483	752.59	0.0556232	0.0971987	0.572263	0.567144	0.660198	NO
ENSG00000055609	1476.75	-0.256304	0.137981	-1.85753	0.0632356	0.112683	NO
ENSG00000055732	37.8288	1.90365	0.355747	5.35114	8.73997e-08	9.10291e-07	UP
ENSG00000055813	249.198	-0.0480325	0.136358	-0.352253	0.724649	0.796345	NO
ENSG00000055917	1858.74	0.0626819	0.112389	0.557722	0.577034	0.669061	NO
ENSG00000055950	869.07	-0.512887	0.0964894	-5.31547	1.06381e-07	1.0801e-06	DOWN
ENSG00000055955	1079.71	0.254852	0.201319	1.26591	0.205544	0.298575	NO
ENSG00000055957	0.949268	2.29851	0.910566	2.52427	0.0115939	0.0265921	NO
ENSG00000056050	308.081	-0.286092	0.152629	-1.87443	0.0608709	0.109114	NO
ENSG00000056097	1627.08	-0.274317	0.114238	-2.40127	0.0163384	0.0357216	NO
ENSG00000056277	68.0345	0.367139	0.179557	2.04469	0.0408855	0.0778931	NO
ENSG00000056291	3.28832	4.46568	0.997528	4.47674	7.57905e-06	4.55234e-05	NO
ENSG00000056487	9.24198	3.07232	0.452493	6.78977	1.12314e-11	2.97791e-10	UP
ENSG00000056558	170.059	0.579801	0.138118	4.19787	2.69435e-05	0.00013789	NO
ENSG00000056586	1107.26	-0.0955504	0.139229	-0.686284	0.492534	0.594095	NO
ENSG00000056736	43.2313	-0.0489315	0.160184	-0.30547	0.760008	0.824494	NO
ENSG00000056972	153.925	0.500938	0.15668	3.1972	0.00138769	0.0042826	NO
ENSG00000056998	207.976	4.65264	0.643918	7.22551	4.99225e-13	1.71585e-11	UP
ENSG00000057019	545.588	0.501405	0.131752	3.80567	0.000141422	0.000578021	NO
ENSG00000057252	235.366	0.538179	0.160775	3.34741	0.000815716	0.00269102	NO
ENSG00000057294	52.9568	-1.35006	0.352849	-3.82617	0.000130152	0.000536924	NO
ENSG00000057468	19.4284	-0.689217	0.233602	-2.95038	0.00317379	0.00872675	NO
ENSG00000057593	6.43368	1.37852	0.419828	3.28353	0.00102515	0.00327314	NO
ENSG00000057608	2400.71	-0.0630588	0.114597	-0.550264	0.582138	0.673513	NO
ENSG00000057657	69.9142	0.482574	0.210504	2.29246	0.0218789	0.0455238	NO
ENSG00000057663	428.061	-0.442823	0.18607	-2.37988	0.0173185	0.0374803	NO
ENSG00000057704	685.885	-0.237599	0.11964	-1.98595	0.0470386	0.0877459	NO
ENSG00000057757	892.081	-0.374072	0.0631063	-5.92765	3.07294e-09	4.57001e-08	DOWN
ENSG00000057935	281.073	0.238377	0.0899485	2.65015	0.00804562	0.0194613	NO
ENSG00000058056	5376.9	-0.43522	0.223991	-1.94302	0.0520135	0.0955151	NO
ENSG00000058063	762.236	0.404716	0.127302	3.17919	0.00147688	0.00450541	NO
ENSG00000058085	66.7885	1.39582	0.22465	6.21329	5.18858e-10	9.34045e-09	UP
ENSG00000058091	377.152	0.359384	0.145881	2.46354	0.0137573	0.0308376	NO
ENSG00000058262	1693.22	0.532664	0.0945705	5.63245	1.77664e-08	2.20713e-07	UP
ENSG00000058272	1446.37	0.0446357	0.16428	0.271705	0.785849	0.843572	NO
ENSG00000058335	5.18219	2.20087	0.497404	4.4247	9.65744e-06	5.64186e-05	NO
ENSG00000058404	2963.5	-0.521965	0.174898	-2.98439	0.00284146	0.00793881	NO
ENSG00000058453	386.433	0.648426	0.133573	4.85448	1.20706e-06	8.98634e-06	UP
ENSG00000058600	350.985	-0.572615	0.204985	-2.79344	0.00521504	0.0133284	NO
ENSG00000058668	1786.41	0.44489	0.151749	2.93175	0.00337057	0.00918348	NO
ENSG00000058673	1052.51	-0.343365	0.11106	-3.09169	0.0019902	0.00583079	NO
ENSG00000058729	410.808	-0.273973	0.142386	-1.92415	0.0543355	0.099161	NO
ENSG00000058799	153.619	-0.481207	0.102761	-4.68279	2.8299e-06	1.91481e-05	NO
ENSG00000058804	264.591	-0.0751708	0.171987	-0.437073	0.662059	0.74305	NO
ENSG00000058866	68.7287	0.231469	0.18723	1.23628	0.216353	0.31157	NO
ENSG00000059122	494.539	0.0708346	0.144756	0.489338	0.624602	0.71105	NO
ENSG00000059145	273.849	0.184526	0.167209	1.10356	0.269783	0.371949	NO
ENSG00000059377	56.4382	1.13965	0.237951	4.78942	1.67263e-06	1.20186e-05	NO
ENSG00000059378	121.473	-0.172089	0.349541	-0.492328	0.622487	0.709361	NO
ENSG00000059573	291.497	0.907189	0.138598	6.54548	5.93059e-11	1.32457e-09	UP
ENSG00000059588	411.917	-0.223281	0.13809	-1.61693	0.105894	0.173391	NO
ENSG00000059691	601.874	-0.320504	0.15318	-2.09233	0.036409	0.0705818	NO
ENSG00000059728	261.443	0.0347262	0.130747	0.265597	0.79055	0.847539	NO
ENSG00000059758	470.604	0.166966	0.155835	1.07143	0.283976	0.387316	NO
ENSG00000059769	45.0928	0.0373261	0.307046	0.121565	0.903243	0.93181	NO
ENSG00000059804	217.52	1.06459	0.227628	4.6769	2.9124e-06	1.96061e-05	NO
ENSG00000059915	9.1781	1.06957	0.406295	2.63249	0.00847608	0.0203751	NO
ENSG00000060069	186.657	0.195839	0.106001	1.84752	0.0646724	0.114885	NO
ENSG00000060138	36455.6	-1.17936	0.184099	-6.40612	1.49269e-10	3.06464e-09	DOWN
ENSG00000060140	4.93823	1.93257	0.495003	3.90415	9.45579e-05	0.000406343	NO
ENSG00000060237	4800.07	-0.23571	0.105175	-2.24113	0.0250177	0.0511318	NO
ENSG00000060339	617.899	0.0442857	0.097988	0.45195	0.651305	0.733743	NO
ENSG00000060491	512.569	0.320776	0.156967	2.04359	0.0409943	0.0780443	NO
ENSG00000060558	36.726	1.49085	0.221089	6.74322	1.54912e-11	3.96028e-10	UP
ENSG00000060642	134.336	0.294156	0.134688	2.18399	0.028963	0.0581327	NO
ENSG00000060656	319.681	-0.48412	0.139052	-3.48158	0.00049847	0.00175054	NO
ENSG00000060688	283.643	0.0864662	0.0653975	1.32216	0.186114	0.275087	NO
ENSG00000060709	25.0345	0.277835	0.361461	0.768645	0.442104	0.547859	NO
ENSG00000060718	138.214	6.08843	0.960449	6.33915	2.31039e-10	4.51852e-09	UP
ENSG00000060749	636.464	0.0638327	0.173948	0.366966	0.713645	0.786955	NO
ENSG00000060762	2663.48	-0.771845	0.17858	-4.32214	1.54524e-05	8.49266e-05	NO
ENSG00000060971	666.652	-0.10815	0.136284	-0.793561	0.427451	0.533667	NO
ENSG00000060982	212.024	1.19847	0.222012	5.39821	6.73095e-08	7.20037e-07	UP
ENSG00000061273	668.189	0.501744	0.122379	4.09992	4.13284e-05	0.000199276	NO
ENSG00000061337	124.343	0.6664	0.164504	4.05098	5.10046e-05	0.00023791	NO
ENSG00000061455	21.2126	0.812927	0.320939	2.53296	0.0113103	0.0260349	NO
ENSG00000061656	3.85602	0.406919	0.399098	1.0196	0.307921	0.412964	NO
ENSG00000061676	3320.61	-0.266086	0.160127	-1.66171	0.0965705	0.160461	NO
ENSG00000061794	1433.53	-0.653081	0.145787	-4.47971	7.47461e-06	4.49542e-05	NO
ENSG00000061918	390.723	0.266611	0.154096	1.73016	0.0836012	0.142404	NO
ENSG00000061936	531.563	0.0277778	0.115195	0.241137	0.809449	0.862124	NO
ENSG00000061938	1376.51	-0.347684	0.154771	-2.24644	0.0246756	0.0505328	NO
ENSG00000061987	701.429	0.203025	0.117671	1.72537	0.0844612	0.143461	NO
ENSG00000062038	3.02709	1.13049	0.572352	1.97516	0.0482499	0.0896863	NO
ENSG00000062096	0.528374	0.838921	0.987399	0.849627	0.395533	NA	NO
ENSG00000062194	1559.7	-0.323689	0.129564	-2.4983	0.012479	0.0283332	NO
ENSG00000062282	632.294	2.99301	0.538953	5.55338	2.80195e-08	3.31659e-07	UP
ENSG00000062370	114.115	-0.0422387	0.148218	-0.284976	0.775662	0.836265	NO
ENSG00000062485	13235.8	-0.732641	0.138006	-5.30876	1.10372e-07	1.11453e-06	DOWN
ENSG00000062524	59.2714	4.16134	0.50953	8.16701	3.16115e-16	2.00928e-14	UP
ENSG00000062582	1725.04	-0.80407	0.137575	-5.84461	5.07761e-09	7.17749e-08	DOWN
ENSG00000062598	776.825	-0.385047	0.0876121	-4.39491	1.10821e-05	6.37582e-05	NO
ENSG00000062650	965.433	-0.332168	0.100438	-3.30719	0.000942368	0.00304551	NO
ENSG00000062716	441.41	0.487749	0.138746	3.51541	0.00043907	0.00156564	NO
ENSG00000062725	768.12	0.135775	0.117057	1.1599	0.246091	0.344739	NO
ENSG00000062822	130.834	0.099196	0.206768	0.479746	0.631408	0.717342	NO
ENSG00000063015	2.17177	0.207085	0.556647	0.372022	0.709877	0.783638	NO
ENSG00000063046	11538.4	-0.736118	0.0964804	-7.62972	2.3526e-14	1.05725e-12	DOWN
ENSG00000063127	38.3678	0.18403	0.193723	0.949963	0.342131	0.448158	NO
ENSG00000063169	167.3	0.597184	0.153571	3.88866	0.000100799	0.000430074	NO
ENSG00000063176	102.633	0.448172	0.166328	2.6945	0.00704936	0.0173178	NO
ENSG00000063177	5126.86	-0.172502	0.125801	-1.37122	0.170306	0.255693	NO
ENSG00000063180	139.387	0.744252	0.245253	3.03463	0.00240828	0.00687234	NO
ENSG00000063241	780.035	-0.468909	0.120811	-3.88135	0.00010388	0.000441696	NO
ENSG00000063244	1143.31	0.247362	0.0943309	2.62228	0.00873447	0.0208719	NO
ENSG00000063245	1844.14	-0.308651	0.113066	-2.72983	0.0063367	0.0158098	NO
ENSG00000063322	644.743	-0.0379202	0.081434	-0.465656	0.641462	0.725593	NO
ENSG00000063438	26.9495	1.09941	0.378506	2.90461	0.00367711	0.00988231	NO
ENSG00000063587	315.424	-0.0241752	0.104963	-0.23032	0.817843	0.868324	NO
ENSG00000063601	548.804	-0.0317019	0.0659306	-0.480837	0.630632	0.716707	NO
ENSG00000063660	4059.24	-0.129939	0.1616	-0.804078	0.421352	0.527436	NO
ENSG00000063761	144.86	-0.373069	0.14435	-2.58447	0.00975288	0.0229218	NO
ENSG00000063854	1327.25	-0.515518	0.144157	-3.57608	0.000348786	0.00127959	NO
ENSG00000063978	705.361	0.0556124	0.0471808	1.17871	0.238515	0.33636	NO
ENSG00000064012	89.9988	1.15746	0.224388	5.15828	2.4923e-07	2.26417e-06	UP
ENSG00000064042	11606.9	-0.00826964	0.120986	-0.0683518	0.945506	0.960882	NO
ENSG00000064102	376.117	-0.292847	0.155321	-1.88544	0.059371	0.106745	NO
ENSG00000064115	619.727	0.179583	0.0680765	2.63795	0.00834085	0.0200838	NO
ENSG00000064195	1.63497	3.24925	0.749259	4.33661	1.44697e-05	8.02623e-05	NO
ENSG00000064199	22.6121	0.474994	0.196053	2.42278	0.0154021	0.0339788	NO
ENSG00000064201	6.12233	0.857318	0.495251	1.73108	0.0834378	0.142165	NO
ENSG00000064205	727.486	3.48365	0.598297	5.82262	5.79334e-09	8.09062e-08	UP
ENSG00000064218	46.0578	1.77393	0.266533	6.65559	2.82156e-11	6.81878e-10	UP
ENSG00000064225	161.068	0.321033	0.25009	1.28367	0.199257	0.291083	NO
ENSG00000064270	3.19279	0.938824	0.595628	1.57619	0.114982	0.18549	NO
ENSG00000064300	227.062	2.17633	0.360129	6.0432	1.51087e-09	2.41531e-08	UP
ENSG00000064309	277.635	1.33845	0.217055	6.16641	6.98593e-10	1.20621e-08	UP
ENSG00000064313	119.446	0.0572389	0.168387	0.339926	0.733913	0.803671	NO
ENSG00000064393	2508.51	-0.552121	0.10264	-5.3792	7.4817e-08	7.90326e-07	DOWN
ENSG00000064419	1074.41	-0.4615	0.0682775	-6.75918	1.38774e-11	3.59727e-10	DOWN
ENSG00000064489	0.460733	0.290134	3.034	0.0956277	0.923816	NA	NO
ENSG00000064490	194.025	-0.0261514	0.141002	-0.185469	0.852861	0.894856	NO
ENSG00000064545	283.01	-0.546327	0.216578	-2.52254	0.011651	0.0266998	NO
ENSG00000064547	35.0978	1.62406	0.255562	6.35486	2.08617e-10	4.13225e-09	UP
ENSG00000064601	1101.67	0.106673	0.105284	1.0132	0.310966	0.416477	NO
ENSG00000064607	1944.86	-0.069363	0.0787351	-0.880967	0.378336	0.485609	NO
ENSG00000064651	1164.94	-0.663231	0.222626	-2.97913	0.00289072	0.00805762	NO
ENSG00000064652	190.324	-0.261967	0.106852	-2.45168	0.0142193	0.0317161	NO
ENSG00000064655	56.1947	1.52884	0.403829	3.78587	0.000153173	0.000619637	NO
ENSG00000064666	293.396	1.50374	0.246069	6.11105	9.89758e-10	1.64975e-08	UP
ENSG00000064687	160.598	0.141264	0.278461	0.507302	0.611943	0.699665	NO
ENSG00000064692	38.0701	2.12771	0.360568	5.901	3.61303e-09	5.2843e-08	UP
ENSG00000064703	65.2574	-0.932612	0.292696	-3.18629	0.00144113	0.0044248	NO
ENSG00000064726	8205.92	-0.677495	0.21067	-3.21591	0.00130032	0.00403974	NO
ENSG00000064763	51.1719	0.651245	0.271811	2.39595	0.0165775	0.0361762	NO
ENSG00000064787	134.645	2.7382	0.519885	5.26694	1.38719e-07	1.35364e-06	UP
ENSG00000064835	2.52219	-1.05068	0.434976	-2.41548	0.0157145	0.0345856	NO
ENSG00000064886	36.5796	2.59439	0.49057	5.28852	1.23309e-07	1.22255e-06	UP
ENSG00000064932	136.418	0.642043	0.46955	1.36736	0.171512	0.257192	NO
ENSG00000064933	312.617	-0.0980575	0.142891	-0.686241	0.492561	0.594095	NO
ENSG00000064961	335.693	0.328058	0.11791	2.78227	0.00539796	0.0137222	NO
ENSG00000064989	868.34	0.757647	0.19804	3.82573	0.000130383	0.000537742	NO
ENSG00000064995	522.064	-0.273701	0.117231	-2.33472	0.0195581	0.0414382	NO
ENSG00000064999	1245.08	-0.147323	0.0973612	-1.51316	0.13024	0.205479	NO
ENSG00000065000	1507.44	-0.211038	0.0919706	-2.29463	0.0217546	0.0452855	NO
ENSG00000065029	934.462	-0.705456	0.129873	-5.4319	5.57579e-08	6.11623e-07	DOWN
ENSG00000065054	1343.38	-0.392899	0.170159	-2.30901	0.0209433	0.0438671	NO
ENSG00000065057	106.272	-0.291844	0.134362	-2.17207	0.0298503	0.0596621	NO
ENSG00000065060	947.001	-0.69219	0.11606	-5.96407	2.46027e-09	3.76134e-08	DOWN
ENSG00000065135	687.937	0.420293	0.121943	3.44664	0.000567615	0.00196218	NO
ENSG00000065150	4934.77	-0.681868	0.121526	-5.61089	2.01284e-08	2.46915e-07	DOWN
ENSG00000065154	1162.86	-0.133496	0.126522	-1.05512	0.291369	0.395423	NO
ENSG00000065183	501.41	-0.151613	0.102867	-1.47388	0.140513	0.218801	NO
ENSG00000065243	877.576	-0.103792	0.156223	-0.664383	0.506445	0.60678	NO
ENSG00000065268	343.15	-0.39965	0.141647	-2.82145	0.00478075	0.0123753	NO
ENSG00000065308	632.187	1.03722	0.129337	8.01947	1.06199e-15	6.06479e-14	UP
ENSG00000065320	251.349	0.596933	0.17047	3.50168	0.000462326	0.00164068	NO
ENSG00000065325	3.72872	2.38361	0.721059	3.30571	0.000947348	0.00305841	NO
ENSG00000065328	11.7614	0.431731	0.325811	1.3251	0.185139	0.273974	NO
ENSG00000065357	73.9235	1.17756	0.302502	3.89272	9.91269e-05	0.000423623	NO
ENSG00000065361	551.129	2.01451	0.430728	4.67698	2.91126e-06	1.96056e-05	NO
ENSG00000065371	1.74868	-0.510073	0.462852	-1.10202	0.270452	0.37265	NO
ENSG00000065413	312.463	0.328306	0.174039	1.88639	0.0592424	0.106575	NO
ENSG00000065427	2870.18	-0.721094	0.0959837	-7.51268	5.79302e-14	2.40534e-12	DOWN
ENSG00000065457	263.276	0.23339	0.104178	2.24031	0.0250709	0.051235	NO
ENSG00000065485	178.339	1.17776	0.179799	6.55043	5.73722e-11	1.29035e-09	UP
ENSG00000065491	247.998	0.00919288	0.0805227	0.114165	0.909107	0.936142	NO
ENSG00000065518	3023.03	-0.817194	0.140665	-5.80949	6.26639e-09	8.65453e-08	DOWN
ENSG00000065526	1259.52	0.280482	0.102563	2.73472	0.0062434	0.0155959	NO
ENSG00000065534	773.629	0.921468	0.231066	3.98789	6.66625e-05	0.000300159	NO
ENSG00000065548	938.942	-0.271163	0.16639	-1.62968	0.103169	0.169738	NO
ENSG00000065559	900.68	-0.393587	0.127989	-3.07516	0.00210391	0.00611853	NO
ENSG00000065600	50.6221	0.423225	0.147238	2.87443	0.00404753	0.0107548	NO
ENSG00000065609	4.266	3.24311	0.787653	4.11743	3.83115e-05	0.000186581	NO
ENSG00000065613	1664.7	-0.0324034	0.129325	-0.250558	0.802156	0.85636	NO
ENSG00000065615	419.494	-0.247338	0.120146	-2.05864	0.0395286	0.0756539	NO
ENSG00000065618	1.31484	0.787575	0.724906	1.08645	0.27728	0.380054	NO
ENSG00000065621	100.562	-0.456024	0.107038	-4.26038	2.04076e-05	0.000108841	NO
ENSG00000065665	149.298	-0.212284	0.0911586	-2.32873	0.0198734	0.0420056	NO
ENSG00000065675	2784.49	-0.948075	0.198118	-4.7854	1.70651e-06	1.22289e-05	NO
ENSG00000065717	1049.11	-0.501745	0.165877	-3.02479	0.00248803	0.00707488	NO
ENSG00000065802	1242.56	-0.261232	0.0843248	-3.09793	0.00194878	0.00573297	NO
ENSG00000065809	399.384	1.79026	0.226167	7.91565	2.45968e-15	1.31183e-13	UP
ENSG00000065833	1253.02	-0.00217655	0.167099	-0.0130255	0.989607	0.991906	NO
ENSG00000065882	1052.82	-0.591078	0.288528	-2.0486	0.0405014	0.0772645	NO
ENSG00000065883	464.195	0.369477	0.105237	3.5109	0.000446589	0.0015897	NO
ENSG00000065911	640.819	0.288415	0.181852	1.58599	0.112742	0.182639	NO
ENSG00000065923	442.498	-0.412543	0.152494	-2.7053	0.0068242	0.0168382	NO
ENSG00000065970	1167.07	-0.299201	0.0721956	-4.14431	3.40842e-05	0.000168784	NO
ENSG00000065978	16438.7	-0.635872	0.0866758	-7.33621	2.19727e-13	8.16046e-12	DOWN
ENSG00000065989	1035.11	-0.607066	0.124539	-4.87449	1.0909e-06	8.24644e-06	DOWN
ENSG00000066027	1358.5	0.151183	0.127723	1.18368	0.236541	0.334188	NO
ENSG00000066032	4.08245	0.231974	0.412805	0.561946	0.574153	0.666517	NO
ENSG00000066044	849.405	-0.149595	0.0383126	-3.90459	9.43871e-05	0.000405703	NO
ENSG00000066056	848.83	-0.231507	0.155669	-1.48717	0.136969	0.214111	NO
ENSG00000066084	584.556	0.233906	0.109017	2.14559	0.0319053	0.0631102	NO
ENSG00000066117	475.74	0.252198	0.0794631	3.17378	0.00150469	0.00457372	NO
ENSG00000066135	538.394	0.216706	0.0833914	2.59867	0.00935863	0.0221438	NO
ENSG00000066136	1145.04	-0.473563	0.100791	-4.69847	2.6212e-06	1.78858e-05	NO
ENSG00000066185	35.69	-0.50873	0.209315	-2.43045	0.0150801	0.0333794	NO
ENSG00000066230	361.095	-0.157026	0.0844377	-1.85967	0.0629326	0.112192	NO
ENSG00000066248	26.5176	0.804199	0.304387	2.64203	0.00824111	0.0198694	NO
ENSG00000066279	23.1688	1.51902	0.423955	3.58298	0.000339695	0.00124896	NO
ENSG00000066294	153.382	0.836561	0.259044	3.22941	0.00124045	0.00387525	NO
ENSG00000066322	349.377	0.721932	0.130725	5.52251	3.34185e-08	3.89847e-07	UP
ENSG00000066336	158.974	0.93216	0.262748	3.54773	0.000388563	0.00140552	NO
ENSG00000066379	51.2444	-0.395889	0.415855	-0.951989	0.341103	0.447127	NO
ENSG00000066382	89.2192	0.0335084	0.296334	0.113077	0.90997	0.936823	NO
ENSG00000066405	9.9484	0.98082	0.23275	4.21406	2.50826e-05	0.00013011	NO
ENSG00000066422	167.079	-0.424822	0.189454	-2.24235	0.024939	0.0510047	NO
ENSG00000066427	315.097	0.316885	0.0877802	3.60998	0.000306217	0.00113645	NO
ENSG00000066455	642.816	0.0552002	0.0870636	0.634022	0.526067	0.624284	NO
ENSG00000066468	12.7652	1.78446	0.385098	4.63379	3.59025e-06	2.35377e-05	NO
ENSG00000066557	317.817	-0.186849	0.153804	-1.21485	0.224423	0.320629	NO
ENSG00000066583	417.069	-0.238889	0.121776	-1.96171	0.0497964	0.092054	NO
ENSG00000066629	1042.12	-0.485906	0.11613	-4.18417	2.86216e-05	0.000145157	NO
ENSG00000066651	155.513	-0.0104655	0.101419	-0.103192	0.917811	0.941605	NO
ENSG00000066654	839.399	-0.292248	0.13895	-2.10326	0.0354429	0.0689684	NO
ENSG00000066697	433.386	0.241681	0.132893	1.81861	0.068971	0.121245	NO
ENSG00000066735	242.353	0.208604	0.130572	1.59762	0.110128	0.179232	NO
ENSG00000066739	1141.66	-0.0730508	0.0784755	-0.930874	0.351919	0.458327	NO
ENSG00000066777	772.236	-0.120424	0.141193	-0.852904	0.393713	0.500569	NO
ENSG00000066813	4.40546	0.520417	0.382513	1.36052	0.173665	0.259853	NO
ENSG00000066827	145.783	-0.456716	0.147265	-3.10133	0.00192655	0.0056829	NO
ENSG00000066855	293.412	-0.386853	0.150626	-2.5683	0.0102199	0.0238594	NO
ENSG00000066923	3.56845	-0.255708	0.807595	-0.316629	0.751525	0.817843	NO
ENSG00000066926	417.338	-0.489945	0.100149	-4.89218	9.9725e-07	7.61059e-06	DOWN
ENSG00000066933	1087.59	0.201174	0.0872696	2.3052	0.0211554	0.0442417	NO
ENSG00000067048	788.457	0.18708	0.776444	0.240944	0.809598	0.862135	NO
ENSG00000067057	491.164	1.04314	0.155456	6.71019	1.94375e-11	4.84894e-10	UP
ENSG00000067064	2079.91	-0.579448	0.170623	-3.39608	0.000683593	0.00230933	NO
ENSG00000067066	830.268	0.217015	0.175368	1.23748	0.215908	0.311049	NO
ENSG00000067082	2199.62	0.827146	0.176058	4.69815	2.62529e-06	1.79072e-05	NO
ENSG00000067113	1236.62	0.661689	0.115193	5.74416	9.23791e-09	1.22294e-07	UP
ENSG00000067141	1227.79	-0.569778	0.110954	-5.13525	2.81764e-07	2.51783e-06	DOWN
ENSG00000067167	1913.37	0.569293	0.180626	3.15177	0.00162282	0.00489191	NO
ENSG00000067177	4643.13	-0.984786	0.24046	-4.09542	4.21406e-05	0.000202572	NO
ENSG00000067182	991.226	0.468688	0.127895	3.66464	0.00024769	0.000944746	NO
ENSG00000067191	4969.3	-0.375392	0.164359	-2.28398	0.0223725	0.0463947	NO
ENSG00000067208	323.809	0.321871	0.133448	2.41197	0.0158667	0.0348546	NO
ENSG00000067221	313.901	0.197897	0.130617	1.51509	0.129749	0.204961	NO
ENSG00000067225	38983.2	-0.655449	0.18444	-3.55372	0.000379829	0.00137796	NO
ENSG00000067248	747.412	-0.248268	0.141099	-1.75953	0.0784873	0.135232	NO
ENSG00000067334	393.229	-0.434221	0.148458	-2.92487	0.00344605	0.00935752	NO
ENSG00000067365	149.312	-0.439543	0.126814	-3.46606	0.000528155	0.00184397	NO
ENSG00000067369	740.727	0.238962	0.135352	1.76548	0.0774836	0.133826	NO
ENSG00000067445	949.567	-0.975261	0.176799	-5.51621	3.46385e-08	4.01839e-07	DOWN
ENSG00000067533	710.176	-0.702232	0.13894	-5.05421	4.32166e-07	3.63764e-06	DOWN
ENSG00000067560	6847.07	0.16478	0.0667445	2.46881	0.0135562	0.0304274	NO
ENSG00000067596	532.533	0.0592841	0.0610406	0.971224	0.331437	0.437702	NO
ENSG00000067606	5.67027	1.43034	0.658597	2.1718	0.0298706	0.0596961	NO
ENSG00000067646	214.607	0.159602	0.85992	0.1856	0.852758	0.894798	NO
ENSG00000067704	2790.48	-0.478052	0.125464	-3.81029	0.000138805	0.000568826	NO
ENSG00000067715	14.5976	0.953367	0.3516	2.71151	0.00669782	0.0165727	NO
ENSG00000067798	275.507	1.89866	0.239844	7.91623	2.44821e-15	1.30948e-13	UP
ENSG00000067829	1094.45	-0.221507	0.112695	-1.96556	0.0493499	0.0913481	NO
ENSG00000067836	502.102	-0.494914	0.149597	-3.3083	0.00093863	0.00303581	NO
ENSG00000067840	135.068	0.812504	0.223979	3.6276	0.000286073	0.00106917	NO
ENSG00000067842	3.46505	3.23153	0.796981	4.05471	5.01962e-05	0.000234966	NO
ENSG00000067900	933.522	0.427585	0.163998	2.60725	0.0091273	0.0216794	NO
ENSG00000067955	164.826	-0.0290594	0.20518	-0.141628	0.887373	0.920035	NO
ENSG00000067992	301.755	0.677376	0.183907	3.68325	0.000230281	0.000885257	NO
ENSG00000068001	561.128	0.194966	0.163326	1.19372	0.232586	0.329879	NO
ENSG00000068024	628.909	-0.174036	0.185824	-0.936564	0.348983	0.455366	NO
ENSG00000068028	432.131	0.377554	0.128927	2.92843	0.00340681	0.00926454	NO
ENSG00000068078	21.4574	0.257148	0.26878	0.956721	0.338708	0.444931	NO
ENSG00000068079	146.947	0.745765	0.163403	4.56395	5.01989e-06	3.16736e-05	NO
ENSG00000068097	289.815	-0.382253	0.0889855	-4.29568	1.74156e-05	9.47065e-05	NO
ENSG00000068120	609.763	-0.318237	0.0958044	-3.32174	0.000894592	0.00291496	NO
ENSG00000068137	240.021	-0.0269024	0.208166	-0.129236	0.897171	0.927195	NO
ENSG00000068305	3655.35	-0.250905	0.114552	-2.19032	0.0285012	0.0573175	NO
ENSG00000068308	402.822	0.238133	0.0976443	2.43878	0.014737	0.0327137	NO
ENSG00000068323	236.531	0.731313	0.125397	5.83197	5.47768e-09	7.70999e-08	UP
ENSG00000068354	248.726	0.0513101	0.0912965	0.562017	0.574105	0.666503	NO
ENSG00000068366	766.323	0.1864	0.165197	1.12835	0.259172	0.35994	NO
ENSG00000068383	1493.81	-0.681917	0.114954	-5.93207	2.99139e-09	4.46663e-08	DOWN
ENSG00000068394	232.725	-0.293477	0.0990417	-2.96317	0.0030449	0.00841474	NO
ENSG00000068400	97.5477	0.267219	0.228419	1.16986	0.242056	0.340397	NO
ENSG00000068438	258.235	0.114626	0.0835547	1.37186	0.170106	0.255496	NO
ENSG00000068489	76.545	0.217085	0.130293	1.66612	0.0956892	0.15921	NO
ENSG00000068615	767.373	-0.259611	0.143538	-1.80865	0.0705047	0.123531	NO
ENSG00000068650	968.691	-0.250931	0.0905049	-2.77256	0.00556166	0.0140786	NO
ENSG00000068654	784.622	-0.0286842	0.0800125	-0.358496	0.719972	0.79252	NO
ENSG00000068697	3596.39	0.216384	0.0936075	2.31161	0.0207994	0.04362	NO
ENSG00000068724	110.612	1.43725	0.215293	6.67578	2.45919e-11	6.00559e-10	UP
ENSG00000068745	763.692	0.269949	0.10408	2.59366	0.00949604	0.0224289	NO
ENSG00000068781	1.50112	-0.283472	1.70769	-0.165997	0.868159	0.9065	NO
ENSG00000068784	162.87	0.14123	0.110303	1.28038	0.20041	0.292445	NO
ENSG00000068796	419.441	0.956851	0.20145	4.74983	2.0359e-06	1.42644e-05	NO
ENSG00000068831	233.634	0.036521	0.151196	0.241548	0.809131	0.861835	NO
ENSG00000068878	2344.4	-0.44905	0.198031	-2.26757	0.0233553	0.0481799	NO
ENSG00000068885	319.515	0.200778	0.193212	1.03916	0.298729	0.403143	NO
ENSG00000068903	3393.95	-0.391871	0.201583	-1.94397	0.0518991	0.0953239	NO
ENSG00000068912	925.951	-0.0840341	0.135761	-0.618984	0.535927	0.633837	NO
ENSG00000068971	418.813	0.0542931	0.100714	0.539081	0.589831	0.68025	NO
ENSG00000068976	134157	-1.12699	0.231257	-4.87333	1.09732e-06	8.28571e-06	DOWN
ENSG00000069011	202.726	0.662138	0.557858	1.18693	0.235256	0.332826	NO
ENSG00000069020	601.16	0.755494	0.150229	5.02895	4.93175e-07	4.09292e-06	UP
ENSG00000069122	2405.22	-0.364779	0.132052	-2.7624	0.00573784	0.0144752	NO
ENSG00000069188	37.5725	1.67816	0.323968	5.18003	2.21844e-07	2.05018e-06	UP
ENSG00000069248	888.477	-0.254484	0.0766835	-3.31863	0.000904599	0.00294344	NO
ENSG00000069275	7518.15	-0.286476	0.124733	-2.29671	0.0216352	0.0450724	NO
ENSG00000069329	322.53	-0.0399497	0.115956	-0.344524	0.730452	0.800638	NO
ENSG00000069345	1146.48	-0.46709	0.118555	-3.93985	8.15332e-05	0.000356816	NO
ENSG00000069399	177.247	0.803293	0.171915	4.67262	2.97387e-06	1.9926e-05	NO
ENSG00000069424	123.335	1.66184	0.331804	5.0085	5.48567e-07	4.50107e-06	UP
ENSG00000069431	2725.57	-0.356225	0.140895	-2.52829	0.0114618	0.0263379	NO
ENSG00000069482	1.84525	1.81823	0.693511	2.62178	0.00874728	0.0208998	NO
ENSG00000069493	193.245	0.407299	0.18521	2.19912	0.0278696	0.0561812	NO
ENSG00000069509	214.246	-0.43661	0.133555	-3.26913	0.0010788	0.0034209	NO
ENSG00000069535	1927.74	-0.867213	0.211319	-4.1038	4.06412e-05	0.000196381	NO
ENSG00000069667	2105.96	-0.549805	0.191531	-2.87058	0.00409719	0.0108696	NO
ENSG00000069696	0.197673	0.555464	3.04011	0.182712	0.855024	NA	NO
ENSG00000069702	1436	1.23285	0.123888	9.95136	2.48757e-23	5.30681e-21	UP
ENSG00000069812	3.13835	1.01148	0.422623	2.39333	0.0166961	0.0363708	NO
ENSG00000069849	334.766	1.00873	0.168906	5.97212	2.34193e-09	3.59819e-08	UP
ENSG00000069869	1687.05	-0.962131	0.258145	-3.7271	0.000193695	0.000759236	NO
ENSG00000069943	49.531	0.253329	0.246789	1.0265	0.304655	0.40965	NO
ENSG00000069956	1431.2	-0.789175	0.208596	-3.78328	0.000154775	0.000624485	NO
ENSG00000069966	156.898	0.800829	0.124552	6.42965	1.27898e-10	2.65822e-09	UP
ENSG00000069974	149.598	0.766082	0.163139	4.69589	2.65444e-06	1.80794e-05	NO
ENSG00000069998	904.981	-0.240983	0.172044	-1.4007	0.161304	0.244752	NO
ENSG00000070010	458.944	-0.227103	0.0997299	-2.27718	0.0227755	0.0471305	NO
ENSG00000070018	381.238	0.00835812	0.114241	0.0731623	0.941677	0.958496	NO
ENSG00000070019	36.9244	-0.276039	0.153168	-1.8022	0.0715145	0.125053	NO
ENSG00000070031	65.4253	2.22493	0.441166	5.04331	4.57558e-07	3.83226e-06	UP
ENSG00000070047	127.639	0.373293	1.77848	0.209894	0.83375	0.880729	NO
ENSG00000070061	556.755	-0.175587	0.08652	-2.02944	0.0424137	0.080351	NO
ENSG00000070081	512.58	-0.0125245	0.190116	-0.0658782	0.947475	0.962409	NO
ENSG00000070087	4617.42	-0.253502	0.17356	-1.4606	0.144124	0.22349	NO
ENSG00000070159	2143.53	-0.87511	0.207731	-4.21272	2.52314e-05	0.00013074	NO
ENSG00000070182	9119.23	-0.485342	0.200935	-2.41542	0.0157171	0.0345872	NO
ENSG00000070190	46.3587	0.498668	0.228611	2.18129	0.0291617	0.0584713	NO
ENSG00000070193	80.7689	0.954129	0.217894	4.37886	1.19301e-05	6.79627e-05	NO
ENSG00000070214	1002.42	0.553387	0.10085	5.48725	4.08235e-08	4.65122e-07	UP
ENSG00000070269	105.519	0.360831	0.205213	1.75833	0.0786915	0.135484	NO
ENSG00000070366	463.745	0.17316	0.07325	2.36396	0.0180808	0.0388717	NO
ENSG00000070367	502.569	0.0321872	0.164393	0.195794	0.844772	0.889031	NO
ENSG00000070371	2713.42	-1.00187	0.181615	-5.51647	3.45884e-08	4.01728e-07	DOWN
ENSG00000070388	5.4307	-1.0188	0.415046	-2.45466	0.0141019	0.0314808	NO
ENSG00000070404	256.675	1.31947	0.215585	6.12042	9.33313e-10	1.57263e-08	UP
ENSG00000070413	1062.74	0.190839	0.106958	1.78424	0.0743847	0.129341	NO
ENSG00000070423	399.332	-0.59969	0.142573	-4.2062	2.59697e-05	0.000133851	NO
ENSG00000070444	265.519	0.491623	0.0863491	5.69344	1.24504e-08	1.60695e-07	UP
ENSG00000070476	333.34	-0.146582	0.109128	-1.34322	0.179201	0.26676	NO
ENSG00000070495	536.975	-0.72108	0.113157	-6.3724	1.86088e-10	3.72981e-09	DOWN
ENSG00000070501	632.218	-0.468193	0.139459	-3.35722	0.000787314	0.00260676	NO
ENSG00000070526	16.0436	-0.607143	0.551351	-1.10119	0.270814	0.373093	NO
ENSG00000070540	1525.27	-0.305877	0.123248	-2.48179	0.0130723	0.0294838	NO
ENSG00000070601	233.941	-0.641864	0.302387	-2.12266	0.0337823	0.0661531	NO
ENSG00000070610	1385	-0.200739	0.122478	-1.63898	0.101218	0.166973	NO
ENSG00000070614	1768.91	0.128662	0.0820479	1.56814	0.116849	0.187918	NO
ENSG00000070669	120.363	0.504322	0.192187	2.62412	0.00868728	0.0207778	NO
ENSG00000070718	356.04	-0.119813	0.102096	-1.17353	0.240581	0.338683	NO
ENSG00000070729	4.5525	0.039372	0.293017	0.134368	0.893112	0.92439	NO
ENSG00000070731	146.651	-0.488578	0.241827	-2.02036	0.0433461	0.0819084	NO
ENSG00000070748	1.01926	-0.500258	0.816752	-0.612496	0.540209	0.637683	NO
ENSG00000070756	2728.79	0.585764	0.110932	5.28041	1.28897e-07	1.27319e-06	UP
ENSG00000070759	227.837	-0.364782	0.11817	-3.08691	0.00202246	0.0059104	NO
ENSG00000070761	249.643	0.330809	0.0904412	3.65773	0.00025446	0.000968178	NO
ENSG00000070770	394.826	-0.112217	0.0797604	-1.40693	0.159449	0.242512	NO
ENSG00000070778	901.84	0.30517	0.0909779	3.35433	0.000795586	0.0026321	NO
ENSG00000070785	1015.83	-0.702736	0.102029	-6.88764	5.67256e-12	1.60004e-10	DOWN
ENSG00000070808	4711.85	-0.474404	0.185602	-2.55604	0.0105872	0.0246024	NO
ENSG00000070814	516.883	-0.0155562	0.113048	-0.137606	0.890552	0.922254	NO
ENSG00000070831	1300.89	0.0258589	0.127527	0.202771	0.839314	0.884793	NO
ENSG00000070882	505.912	0.0281937	0.249176	0.113147	0.909914	0.936817	NO
ENSG00000070886	1.53824	1.38654	0.696409	1.99098	0.0464827	0.0868363	NO
ENSG00000070915	1.88997	3.0018	0.76975	3.89971	9.63074e-05	0.000412809	NO
ENSG00000070950	88.8561	0.551569	0.139581	3.95161	7.76269e-05	0.000341979	NO
ENSG00000070961	1140.06	-0.0210164	0.16927	-0.124159	0.90119	0.930369	NO
ENSG00000070985	1.11608	0.454094	0.729078	0.622833	0.533394	0.631304	NO
ENSG00000071051	903.01	-0.267615	0.0713528	-3.75058	0.000176424	0.000700111	NO
ENSG00000071054	2181.6	0.195009	0.102204	1.90803	0.0563872	0.102222	NO
ENSG00000071073	262.892	-0.177054	0.145355	-1.21808	0.223194	0.319242	NO
ENSG00000071082	6899.41	-0.283458	0.101608	-2.78971	0.00527553	0.0134589	NO
ENSG00000071127	2452.03	0.0746828	0.0747941	0.998512	0.318031	0.423981	NO
ENSG00000071189	1181.3	-0.465818	0.204813	-2.27436	0.0229444	0.0474376	NO
ENSG00000071205	737.105	-0.30628	0.0855027	-3.58211	0.000340828	0.00125263	NO
ENSG00000071242	1173.03	-0.171031	0.0879719	-1.94415	0.0518771	0.0952929	NO
ENSG00000071243	177.969	-0.0260062	0.153842	-0.169044	0.865762	0.904607	NO
ENSG00000071246	861.468	0.428828	0.1171	3.66206	0.000250199	0.000952747	NO
ENSG00000071282	5868.52	-0.62973	0.197935	-3.1815	0.00146516	0.00448143	NO
ENSG00000071462	1077.44	-0.295858	0.101112	-2.92605	0.00343296	0.00932472	NO
ENSG00000071537	1875.67	-0.0557175	0.140945	-0.395314	0.692611	0.769384	NO
ENSG00000071539	20.1142	1.0744	0.246981	4.35012	1.36061e-05	7.61548e-05	NO
ENSG00000071553	1099.57	-0.0365783	0.0872051	-0.419452	0.674886	0.754066	NO
ENSG00000071564	469.367	0.585352	0.109633	5.33919	9.33631e-08	9.63212e-07	UP
ENSG00000071575	705.929	0.466385	0.126284	3.69314	0.000221498	0.000855211	NO
ENSG00000071626	615.139	0.139342	0.0939374	1.48335	0.137981	0.215476	NO
ENSG00000071655	212.002	0.190406	0.112191	1.69716	0.089666	0.150934	NO
ENSG00000071794	750.116	-0.362287	0.18556	-1.9524	0.0508909	0.0937039	NO
ENSG00000071859	714.301	-0.489831	0.128901	-3.80007	0.000144656	0.000589185	NO
ENSG00000071889	432.591	-0.303807	0.122297	-2.48417	0.0129854	0.0293233	NO
ENSG00000071894	483.662	0.190984	0.128325	1.48827	0.136678	0.213729	NO
ENSG00000071909	2.25592	2.98377	1.15293	2.58798	0.00965406	0.0227212	NO
ENSG00000071967	3515.79	1.4912	0.208838	7.14046	9.30162e-13	3.08834e-11	UP
ENSG00000071991	55.4913	0.684303	0.479025	1.42853	0.153139	0.234955	NO
ENSG00000071994	412.842	-0.241949	0.0829383	-2.91722	0.0035317	0.00954681	NO
ENSG00000072041	1.27301	0.438501	0.778577	0.563209	0.573293	0.66606	NO
ENSG00000072042	367.71	0.541255	0.088304	6.12945	8.81832e-10	1.49879e-08	UP
ENSG00000072062	3938.32	-0.178783	0.134221	-1.33201	0.182858	0.271226	NO
ENSG00000072071	253.69	1.20275	0.233033	5.16128	2.45271e-07	2.23917e-06	UP
ENSG00000072110	831.344	1.41543	0.200061	7.075	1.49454e-12	4.76608e-11	UP
ENSG00000072121	784.394	-0.233672	0.0753685	-3.1004	0.0019326	0.00569439	NO
ENSG00000072133	106.398	0.714197	0.230292	3.10127	0.00192694	0.00568314	NO
ENSG00000072134	846.939	-0.059584	0.0624004	-0.954866	0.339646	0.44591	NO
ENSG00000072135	444.43	0.471561	0.113613	4.1506	3.316e-05	0.000164969	NO
ENSG00000072163	958.252	0.151865	0.137222	1.1067	0.268422	0.370544	NO
ENSG00000072182	1.55113	1.37166	0.812658	1.68787	0.0914354	0.153412	NO
ENSG00000072195	1662.1	-0.763807	0.207731	-3.67691	0.000236079	0.00090492	NO
ENSG00000072201	139.489	-0.103758	0.147682	-0.702577	0.482319	0.584172	NO
ENSG00000072210	1799.86	0.276452	0.116531	2.37235	0.0176754	0.0381106	NO
ENSG00000072274	3060.86	-1.1887	0.355329	-3.34536	0.000821745	0.00270708	NO
ENSG00000072310	401.911	0.376067	0.220043	1.70906	0.0874396	0.147682	NO
ENSG00000072315	4.08923	2.40055	0.633124	3.7916	0.000149679	0.000606955	NO
ENSG00000072364	1912.53	0.172423	0.12294	1.4025	0.160767	0.244056	NO
ENSG00000072401	3073.45	-1.117	0.260738	-4.28401	1.83557e-05	9.93819e-05	NO
ENSG00000072415	900.808	-0.650975	0.145021	-4.48882	7.16184e-06	4.33118e-05	NO
ENSG00000072422	3602.6	-1.52117	0.165567	-9.18765	4.01501e-20	4.8705e-18	DOWN
ENSG00000072501	1220.75	-0.0483426	0.0650062	-0.743662	0.457081	0.561073	NO
ENSG00000072506	578.2	0.0342296	0.124667	0.274568	0.783648	0.841745	NO
ENSG00000072518	410.406	0.257865	0.10887	2.36855	0.0178581	0.0384554	NO
ENSG00000072571	31.6971	-0.407668	0.279086	-1.46073	0.14409	0.223455	NO
ENSG00000072609	267.266	0.208538	0.0992547	2.10104	0.0356373	0.0692668	NO
ENSG00000072657	35.986	1.28215	0.360231	3.55925	0.000371915	0.00135374	NO
ENSG00000072682	574.943	0.679053	0.129477	5.24458	1.56642e-07	1.51263e-06	UP
ENSG00000072694	149.106	0.923959	0.193717	4.76964	1.84557e-06	1.30739e-05	NO
ENSG00000072736	1439.5	-0.502585	0.072639	-6.91894	4.55027e-12	1.32788e-10	DOWN
ENSG00000072756	340.427	-0.0602703	0.16606	-0.362943	0.716648	0.78961	NO
ENSG00000072778	16789.8	-0.425688	0.162776	-2.61517	0.00891818	0.0212561	NO
ENSG00000072786	343.27	0.378361	0.146791	2.57755	0.00995048	0.0232948	NO
ENSG00000072803	1409.47	-0.32821	0.0831918	-3.94522	7.97265e-05	0.000349816	NO
ENSG00000072818	27.2295	0.816702	0.292596	2.79123	0.00525079	0.0134032	NO
ENSG00000072832	114.945	1.29417	0.211323	6.12412	9.11842e-10	1.54273e-08	UP
ENSG00000072840	243.755	1.24456	0.138704	8.97275	2.89206e-19	2.94927e-17	UP
ENSG00000072849	299.684	0.0289369	0.0724002	0.39968	0.689392	0.766542	NO
ENSG00000072858	34.2863	0.93724	0.22559	4.15462	3.25828e-05	0.000162433	NO
ENSG00000072864	104.715	0.404964	0.288011	1.40607	0.159704	0.24282	NO
ENSG00000072952	583.257	0.370194	0.157512	2.35026	0.0187602	0.040031	NO
ENSG00000072954	10075.1	-0.798841	0.198442	-4.02556	5.68398e-05	0.000260932	NO
ENSG00000072958	726.741	0.141023	0.0832187	1.6946	0.090151	0.151558	NO
ENSG00000073008	443.306	0.323535	0.190697	1.69659	0.0897751	0.151063	NO
ENSG00000073050	376.425	0.0522255	0.118597	0.440359	0.659677	0.741273	NO
ENSG00000073060	104.357	-0.0579776	0.173434	-0.334292	0.738159	0.807369	NO
ENSG00000073067	0.70722	0.686929	0.800457	0.85817	0.390798	NA	NO
ENSG00000073111	381.782	-0.141384	0.133855	-1.05625	0.290855	0.395043	NO
ENSG00000073146	3.0852	1.46163	0.596248	2.45138	0.0142309	0.0317382	NO
ENSG00000073150	7.56401	0.640211	0.536218	1.19394	0.232502	0.329785	NO
ENSG00000073169	160.324	0.0173539	0.130563	0.132916	0.89426	0.92501	NO
ENSG00000073282	861.428	0.0570953	0.169689	0.33647	0.736516	0.806046	NO
ENSG00000073331	156.477	0.572657	0.153565	3.72908	0.000192181	0.000754734	NO
ENSG00000073350	29.8205	0.879402	0.252191	3.48705	0.000488384	0.00172033	NO
ENSG00000073417	279.64	0.567846	0.107398	5.28729	1.24144e-07	1.23017e-06	UP
ENSG00000073464	1752.91	-0.697535	0.152845	-4.56367	5.02677e-06	3.17013e-05	NO
ENSG00000073536	154.331	0.0769559	0.109385	0.703534	0.481723	0.583564	NO
ENSG00000073578	7525.26	-0.714016	0.164418	-4.34268	1.40758e-05	7.84287e-05	NO
ENSG00000073584	648.255	0.0370988	0.110791	0.334853	0.737736	0.80708	NO
ENSG00000073598	0.613228	0.760652	0.950628	0.800157	0.42362	NA	NO
ENSG00000073605	65.3919	0.631437	0.227903	2.77064	0.00559461	0.0141562	NO
ENSG00000073614	705.309	0.0970727	0.0955426	1.01601	0.309622	0.415036	NO
ENSG00000073670	11.6278	1.30452	0.63818	2.04413	0.0409405	0.0779675	NO
ENSG00000073711	5978.55	-0.769124	0.19583	-3.92751	8.58311e-05	0.000373012	NO
ENSG00000073712	1878.04	0.193565	0.154158	1.25563	0.209251	0.303118	NO
ENSG00000073734	1.66035	0.606507	0.851791	0.712037	0.476442	0.578525	NO
ENSG00000073737	21.3127	0.361766	0.400807	0.902594	0.366741	0.473681	NO
ENSG00000073756	30.6847	3.89056	0.732324	5.31262	1.0806e-07	1.09416e-06	UP
ENSG00000073792	138.397	-0.630946	0.287084	-2.19777	0.0279654	0.0563498	NO
ENSG00000073803	216.412	0.362632	0.0927849	3.90831	9.29439e-05	0.00039987	NO
ENSG00000073849	680.996	-0.183892	0.122148	-1.50548	0.1322	0.207882	NO
ENSG00000073861	12.3927	0.946011	0.349546	2.7064	0.00680164	0.016796	NO
ENSG00000073910	1649.13	-0.367848	0.141899	-2.59232	0.00953307	0.0224935	NO
ENSG00000073921	2535.58	0.34201	0.136016	2.51449	0.0119206	0.0272035	NO
ENSG00000073969	346.793	-0.568567	0.242865	-2.34108	0.019228	0.0408414	NO
ENSG00000074047	147.197	0.932082	0.167198	5.57471	2.47943e-08	2.97084e-07	UP
ENSG00000074054	2653.2	-0.303238	0.0858729	-3.53124	0.000413616	0.00148716	NO
ENSG00000074071	438.933	-0.61479	0.161949	-3.7962	0.000146928	0.000596977	NO
ENSG00000074181	3518.57	0.324385	0.104007	3.11888	0.0018154	0.00539304	NO
ENSG00000074201	1067.79	-0.482563	0.105397	-4.57851	4.68295e-06	2.97656e-05	NO
ENSG00000074211	20.2183	0.754884	0.387879	1.94618	0.0516326	0.094905	NO
ENSG00000074219	416.99	0.296352	0.125819	2.35538	0.0185037	0.0396019	NO
ENSG00000074266	183.48	-0.152994	0.106425	-1.43758	0.150554	0.231794	NO
ENSG00000074276	0.972016	-0.811431	0.817069	-0.993099	0.320662	0.42667	NO
ENSG00000074317	14.3249	-0.964581	0.435039	-2.21723	0.0266073	0.0539942	NO
ENSG00000074319	1276.93	-0.420839	0.0968171	-4.34674	1.38176e-05	7.71988e-05	NO
ENSG00000074356	580.973	0.152904	0.0658326	2.32261	0.0202001	0.0425699	NO
ENSG00000074370	218.903	0.708772	0.19062	3.71825	0.000200608	0.000782861	NO
ENSG00000074410	45.7991	2.23544	0.414288	5.39584	6.82019e-08	7.28744e-07	UP
ENSG00000074416	4067.03	0.137509	0.118321	1.16218	0.245164	0.343752	NO
ENSG00000074527	904.539	0.386333	0.127817	3.02256	0.0025065	0.00711978	NO
ENSG00000074582	389.453	-0.325706	0.121034	-2.69103	0.00712322	0.0174715	NO
ENSG00000074590	837.918	0.184844	0.0988715	1.86954	0.0615476	0.110146	NO
ENSG00000074603	2043.33	-0.619261	0.183824	-3.36877	0.00075505	0.00251367	NO
ENSG00000074621	67.3497	0.629511	0.168539	3.7351	0.000187637	0.000739237	NO
ENSG00000074657	2319.53	-0.0592463	0.0718496	-0.824587	0.409606	0.516109	NO
ENSG00000074660	60.7908	-0.0685525	0.930859	-0.0736444	0.941293	0.958333	NO
ENSG00000074695	2205.08	-0.318518	0.139615	-2.28139	0.0225252	0.0466802	NO
ENSG00000074696	401.879	0.467317	0.129217	3.61652	0.000298592	0.00111215	NO
ENSG00000074706	15.7919	0.643919	0.333296	1.93197	0.053363	0.0976261	NO
ENSG00000074755	1420.26	-0.272402	0.080756	-3.37316	0.00074312	0.00247974	NO
ENSG00000074800	3289.57	0.386795	0.103137	3.75031	0.000176616	0.000700724	NO
ENSG00000074803	0.470239	0.66474	1.07081	0.62078	0.534744	NA	NO
ENSG00000074842	324.034	0.66589	0.127266	5.23226	1.67454e-07	1.60784e-06	UP
ENSG00000074855	205.94	0.454583	0.173734	2.61655	0.00888238	0.021179	NO
ENSG00000074935	202.752	-0.323726	0.19434	-1.66577	0.0957587	0.159297	NO
ENSG00000074964	1486.5	-0.409396	0.136065	-3.00882	0.00262265	0.00740326	NO
ENSG00000074966	10.7053	0.317877	0.373051	0.8521	0.394159	0.501102	NO
ENSG00000075035	28.633	2.06103	0.518012	3.97873	6.92851e-05	0.000309788	NO
ENSG00000075043	0.901828	2.32051	1.0719	2.16487	0.0303978	0.0605931	NO
ENSG00000075073	22.9743	-0.32645	0.229209	-1.42425	0.154375	0.236461	NO
ENSG00000075089	310.349	-0.434047	0.197859	-2.19372	0.0282556	0.056879	NO
ENSG00000075131	56.9818	-0.156504	0.144492	-1.08313	0.278749	0.381814	NO
ENSG00000075142	570.518	0.181346	0.0926193	1.95797	0.0502336	0.0927327	NO
ENSG00000075151	1440.41	0.0388998	0.151346	0.257024	0.79716	0.852607	NO
ENSG00000075188	247.241	-0.485584	0.129753	-3.74237	0.000182295	0.000721252	NO
ENSG00000075213	26.856	1.85747	0.323843	5.73571	9.7106e-09	1.28003e-07	UP
ENSG00000075218	13.9404	1.30322	0.37839	3.44411	0.000572934	0.00197762	NO
ENSG00000075223	2231.92	0.114881	0.177688	0.646533	0.517934	0.617356	NO
ENSG00000075234	455.823	-0.348274	0.150969	-2.30693	0.021059	0.0440846	NO
ENSG00000075239	7565.76	-0.684035	0.216401	-3.16096	0.0015725	0.00475877	NO
ENSG00000075240	417.173	0.539461	0.135675	3.97612	7.00481e-05	0.000312522	NO
ENSG00000075275	44.7845	1.81	0.310135	5.83617	5.34139e-09	7.53314e-08	UP
ENSG00000075290	4.25082	0.410715	0.363082	1.13119	0.257975	0.358411	NO
ENSG00000075292	882.369	-0.239137	0.15888	-1.50514	0.132288	0.208002	NO
ENSG00000075303	299.064	-0.53973	0.190277	-2.83655	0.00456034	0.0118859	NO
ENSG00000075336	683.761	-0.787386	0.148729	-5.29409	1.19613e-07	1.19164e-06	DOWN
ENSG00000075340	44.9065	0.20506	0.350165	0.58561	0.558138	0.652629	NO
ENSG00000075391	868.467	0.169199	0.126677	1.33568	0.181655	0.269787	NO
ENSG00000075399	256.715	0.0927037	0.105465	0.879	0.379401	0.486708	NO
ENSG00000075407	503.337	0.121499	0.0877857	1.38404	0.166346	0.250966	NO
ENSG00000075413	1055.21	-0.414697	0.0850361	-4.87672	1.07866e-06	8.17477e-06	DOWN
ENSG00000075415	13107.4	-0.630114	0.151175	-4.1681	3.0715e-05	0.000154407	NO
ENSG00000075420	1183.04	0.448533	0.103728	4.32411	1.53149e-05	8.42456e-05	NO
ENSG00000075426	1340.23	0.371088	0.128828	2.8805	0.0039705	0.0105804	NO
ENSG00000075429	26.6909	0.355251	0.21151	1.67959	0.0930365	0.155704	NO
ENSG00000075461	8.86672	0.992053	0.492849	2.0129	0.0441256	0.0831274	NO
ENSG00000075539	528.904	0.0418866	0.186368	0.224752	0.822172	0.871873	NO
ENSG00000075568	948.923	-0.104117	0.0863478	-1.20579	0.2279	0.324647	NO
ENSG00000075618	514.051	0.845294	0.247671	3.41297	0.000642589	0.00218673	NO
ENSG00000075624	15811.1	0.929215	0.13046	7.1226	1.05907e-12	3.46674e-11	UP
ENSG00000075643	38.7437	0.104695	0.148678	0.704172	0.481325	0.583158	NO
ENSG00000075651	266.313	0.826717	0.155877	5.30366	1.13506e-07	1.13628e-06	UP
ENSG00000075673	0.213891	0.937897	1.97967	0.473764	0.635668	NA	NO
ENSG00000075702	1992.34	-0.310391	0.346569	-0.895613	0.37046	0.477515	NO
ENSG00000075711	841.405	-0.0989051	0.149593	-0.661161	0.508509	0.60882	NO
ENSG00000075785	5162.36	-0.533031	0.0776424	-6.8652	6.63976e-12	1.85059e-10	DOWN
ENSG00000075790	851.881	-0.276855	0.187651	-1.47537	0.140114	0.218273	NO
ENSG00000075826	325.87	-0.273002	0.195883	-1.3937	0.163407	0.247316	NO
ENSG00000075856	465.859	-0.0910883	0.119796	-0.760364	0.447037	0.552544	NO
ENSG00000075884	63.6829	0.644466	0.21853	2.9491	0.00318702	0.00876052	NO
ENSG00000075886	2.99306	0.549145	0.476486	1.15249	0.24912	0.348352	NO
ENSG00000075891	0.259779	0.630251	1.50118	0.419837	0.674605	NA	NO
ENSG00000075914	323.815	0.0185374	0.1704	0.108788	0.913371	0.938918	NO
ENSG00000075945	848	-0.230812	0.123773	-1.86479	0.0622102	0.111128	NO
ENSG00000075975	705.815	-0.250352	0.136783	-1.83028	0.0672074	0.118459	NO
ENSG00000076003	386.851	0.0652386	0.0793931	0.821717	0.411238	0.517661	NO
ENSG00000076043	522.71	0.0808736	0.0879368	0.919678	0.357741	0.464248	NO
ENSG00000076053	193.287	-0.0737347	0.142316	-0.518105	0.604385	0.692688	NO
ENSG00000076067	1044.4	0.244389	0.10681	2.28807	0.0221333	0.0459603	NO
ENSG00000076108	1643.8	0.201803	0.070813	2.8498	0.00437472	0.0114802	NO
ENSG00000076201	835.639	-0.010135	0.0971667	-0.104305	0.916927	0.941027	NO
ENSG00000076242	854.642	-0.429252	0.145321	-2.95382	0.00313868	0.00864815	NO
ENSG00000076248	672.625	-0.478073	0.105477	-4.53247	5.82992e-06	3.60919e-05	NO
ENSG00000076258	58.4361	0.809582	0.164356	4.92578	8.40253e-07	6.53335e-06	UP
ENSG00000076321	501.184	-0.217052	0.0825003	-2.63093	0.00851526	0.0204428	NO
ENSG00000076344	87.0568	1.38671	0.296001	4.6848	2.80228e-06	1.90166e-05	NO
ENSG00000076351	233.125	0.437323	0.10482	4.17212	3.01784e-05	0.000152039	NO
ENSG00000076356	924.353	0.483453	0.119283	4.05298	5.05699e-05	0.000236239	NO
ENSG00000076382	39.1577	1.60274	0.206238	7.7713	7.76844e-15	3.82446e-13	UP
ENSG00000076513	293.984	0.0951757	0.108708	0.875516	0.381293	0.488207	NO
ENSG00000076554	340.92	-0.275857	0.250298	-1.10212	0.270411	0.37264	NO
ENSG00000076555	3100.2	-0.0344841	0.216651	-0.159169	0.873536	0.910372	NO
ENSG00000076604	76.203	2.0273	0.268406	7.55309	4.2506e-14	1.80117e-12	UP
ENSG00000076641	242.399	0.303463	0.181105	1.67562	0.0938129	0.156664	NO
ENSG00000076650	141.915	-0.209318	0.0935771	-2.23685	0.0252963	0.0516273	NO
ENSG00000076662	144.719	-0.0759645	0.14719	-0.516098	0.605786	0.693908	NO
ENSG00000076685	847.987	-0.296042	0.147435	-2.00795	0.0446484	0.084027	NO
ENSG00000076706	2442.54	0.925109	0.211528	4.37346	1.22293e-05	6.94754e-05	NO
ENSG00000076716	1553.25	-0.735857	0.176328	-4.17322	3.00319e-05	0.000151342	NO
ENSG00000076770	188.887	0.767069	0.190893	4.01831	5.8617e-05	0.000267963	NO
ENSG00000076826	2.40809	0.406644	0.596606	0.681595	0.495495	0.596548	NO
ENSG00000076864	9.03971	1.26401	1.01099	1.25027	0.211201	0.305442	NO
ENSG00000076924	632.046	-0.0650996	0.112701	-0.577629	0.563515	0.657127	NO
ENSG00000076928	544.735	0.759754	0.146741	5.17751	2.24871e-07	2.07436e-06	UP
ENSG00000076944	36.1339	0.936139	0.520119	1.79985	0.0718836	0.125615	NO
ENSG00000076984	904.065	-0.310307	0.0981369	-3.16198	0.00156701	0.00474371	NO
ENSG00000077009	2718.18	-0.819723	0.251482	-3.25957	0.00111581	0.0035232	NO
ENSG00000077044	844.231	-0.104198	0.127508	-0.817188	0.413821	0.520149	NO
ENSG00000077063	43.8137	1.22864	0.286473	4.28884	1.79608e-05	9.74148e-05	NO
ENSG00000077092	85.8927	0.0020436	0.20315	0.0100596	0.991974	0.993765	NO
ENSG00000077097	1314.93	-0.171299	0.185823	-0.92184	0.356612	0.463171	NO
ENSG00000077147	2224.02	0.32303	0.181393	1.78083	0.07494	0.130123	NO
ENSG00000077150	347.637	0.623703	0.180385	3.45762	0.000544962	0.00189375	NO
ENSG00000077152	141.548	-0.50182	0.188034	-2.66878	0.00761273	0.0185277	NO
ENSG00000077157	8881.7	-0.362436	0.116904	-3.1003	0.00193326	0.00569546	NO
ENSG00000077232	1010.3	0.147966	0.172735	0.856605	0.391663	0.498612	NO
ENSG00000077235	1498.93	-0.162014	0.081117	-1.99729	0.0457938	0.0857566	NO
ENSG00000077238	333.476	1.06702	0.185576	5.74979	8.93548e-09	1.19483e-07	UP
ENSG00000077254	965.261	-0.0139244	0.121439	-0.114662	0.908713	0.935944	NO
ENSG00000077264	66.5115	1.24288	0.233713	5.31798	1.04927e-07	1.06767e-06	UP
ENSG00000077274	1249.26	1.87293	0.35224	5.31722	1.05367e-07	1.07156e-06	UP
ENSG00000077279	95.8492	2.5451	0.477582	5.32915	9.86748e-08	1.01351e-06	UP
ENSG00000077312	486.44	-0.0256386	0.096725	-0.265066	0.790958	0.847782	NO
ENSG00000077327	1.99478	0.048787	0.680241	0.0717203	0.942825	0.95926	NO
ENSG00000077348	278.815	-0.356832	0.144227	-2.4741	0.0133574	0.030046	NO
ENSG00000077380	809.18	0.0142065	0.0719314	0.197501	0.843435	0.887927	NO
ENSG00000077420	119.359	2.11751	0.337585	6.27253	3.5522e-10	6.66522e-09	UP
ENSG00000077454	516.009	0.214252	0.144558	1.48212	0.138309	0.215861	NO
ENSG00000077458	107.682	-0.0195099	0.256752	-0.0759876	0.939429	0.957222	NO
ENSG00000077463	93.1225	-0.020414	0.134594	-0.151672	0.879446	0.914273	NO
ENSG00000077514	182.239	0.201068	0.0876084	2.29508	0.0217287	0.0452518	NO
ENSG00000077522	86968.1	-0.698406	0.222524	-3.13857	0.00169773	0.00509208	NO
ENSG00000077549	3990.54	-0.211766	0.0664708	-3.18585	0.00144328	0.00442985	NO
ENSG00000077585	87.7094	1.38778	0.232535	5.96803	2.40133e-09	3.68033e-08	UP
ENSG00000077616	68.1767	0.407567	0.188804	2.15867	0.0308758	0.0613811	NO
ENSG00000077684	686.226	-0.09197	0.0982628	-0.935959	0.349294	0.455676	NO
ENSG00000077713	129.304	1.13371	0.160194	7.07711	1.47196e-12	4.71027e-11	UP
ENSG00000077721	1184.2	-0.316385	0.12421	-2.54717	0.01086	0.0251605	NO
ENSG00000077782	1203.84	1.12755	0.127805	8.82237	1.12065e-18	1.03996e-16	UP
ENSG00000077800	2.33497	0.748491	0.52509	1.42545	0.154026	0.236039	NO
ENSG00000077935	4.15037	0.911334	0.371338	2.45419	0.0141201	0.0315177	NO
ENSG00000077942	3309.43	1.86588	0.239508	7.79044	6.67738e-15	3.34952e-13	UP
ENSG00000077943	547.443	0.507542	0.17441	2.91005	0.0036137	0.00973868	NO
ENSG00000077984	16.9816	0.74555	0.346995	2.14859	0.0316669	0.0627121	NO
ENSG00000078018	163.878	0.286269	0.202042	1.41688	0.156518	0.238877	NO
ENSG00000078043	935.559	-0.554733	0.125888	-4.40658	1.05016e-05	6.07571e-05	NO
ENSG00000078053	155.627	1.16297	0.239343	4.85901	1.17973e-06	8.81474e-06	UP
ENSG00000078061	2294.99	-0.739869	0.124977	-5.92004	3.21864e-09	4.75663e-08	DOWN
ENSG00000078070	511.02	-0.369412	0.141856	-2.60414	0.00921043	0.0218545	NO
ENSG00000078081	20.5461	0.582402	0.526612	1.10594	0.268753	0.370804	NO
ENSG00000078098	543.513	1.87152	0.224192	8.34784	6.95219e-17	4.86884e-15	UP
ENSG00000078114	10.2843	0.789165	0.696398	1.13321	0.257126	0.357446	NO
ENSG00000078124	200.75	0.917108	0.169494	5.41085	6.27278e-08	6.76877e-07	UP
ENSG00000078140	1333.24	-0.384924	0.162546	-2.3681	0.0178798	0.0384976	NO
ENSG00000078142	627.323	-0.243882	0.0834898	-2.92109	0.00348803	0.00945493	NO
ENSG00000078177	140.405	0.0246552	0.46396	0.0531408	0.95762	0.969371	NO
ENSG00000078237	163.186	-0.419055	0.227801	-1.83956	0.0658322	0.116533	NO
ENSG00000078246	397.445	0.505608	0.105913	4.77381	1.80772e-06	1.28205e-05	NO
ENSG00000078269	278.058	0.392265	0.15376	2.55115	0.0107367	0.0248967	NO
ENSG00000078295	2024.74	-0.889549	0.16704	-5.32535	1.00759e-07	1.03149e-06	DOWN
ENSG00000078304	2028.88	-0.241417	0.0879355	-2.74539	0.00604391	0.0151608	NO
ENSG00000078328	2416.72	-0.617602	0.138724	-4.45204	8.50603e-06	5.04706e-05	NO
ENSG00000078369	2832.59	0.559738	0.0837971	6.67968	2.3946e-11	5.8633e-10	UP
ENSG00000078399	251.761	-0.324241	0.18165	-1.78498	0.0742643	0.12918	NO
ENSG00000078401	93.6826	0.301865	0.294265	1.02583	0.304974	0.410019	NO
ENSG00000078403	640.172	-0.0659122	0.0640073	-1.02976	0.303122	0.407907	NO
ENSG00000078487	73.3797	0.149805	0.146559	1.02215	0.306711	0.411698	NO
ENSG00000078549	150.314	0.455954	0.244148	1.86753	0.061828	0.11059	NO
ENSG00000078589	26.3179	0.628011	0.29139	2.15523	0.0311439	0.061818	NO
ENSG00000078596	2182.35	0.971528	0.168538	5.76445	8.19263e-09	1.09896e-07	UP
ENSG00000078618	6262.47	-0.929551	0.143607	-6.47289	9.61487e-11	2.05855e-09	DOWN
ENSG00000078668	8309.3	-0.849513	0.171428	-4.95551	7.21406e-07	5.70972e-06	DOWN
ENSG00000078674	4516.58	-0.580422	0.166701	-3.48181	0.000498031	0.00174966	NO
ENSG00000078687	682.24	-0.144243	0.0693776	-2.07909	0.0376087	0.0725757	NO
ENSG00000078699	576.179	-0.0314503	0.0515877	-0.609647	0.542096	0.639268	NO
ENSG00000078725	9.48819	-0.0130363	0.500047	-0.0260702	0.979201	0.984452	NO
ENSG00000078747	600.182	-0.077471	0.1297	-0.597309	0.550301	0.646512	NO
ENSG00000078795	18.4445	0.171991	0.23272	0.739048	0.459878	0.563723	NO
ENSG00000078804	2392.12	-0.176454	0.214246	-0.823607	0.410163	0.516635	NO
ENSG00000078808	1244.64	0.273908	0.110039	2.48919	0.0128036	0.0289798	NO
ENSG00000078814	4682.52	-0.146308	0.30708	-0.47645	0.633754	0.719495	NO
ENSG00000078900	39.2197	2.52359	0.359614	7.01751	2.25856e-12	6.98649e-11	UP
ENSG00000078902	463.587	-0.244517	0.0963029	-2.53904	0.0111157	0.0256313	NO
ENSG00000078967	1103.95	-0.629479	0.121296	-5.18961	2.10734e-07	1.96311e-06	DOWN
ENSG00000079101	1.63876	1.50964	0.686775	2.19816	0.0279377	0.0563001	NO
ENSG00000079102	472.583	0.440298	0.12654	3.47953	0.00050229	0.00176329	NO
ENSG00000079112	7.65599	0.180032	0.284411	0.632997	0.526736	0.624918	NO
ENSG00000079134	99.1144	-0.256009	0.202945	-1.26147	0.207139	0.300563	NO
ENSG00000079150	186.281	0.71165	0.138593	5.1348	2.8244e-07	2.52266e-06	UP
ENSG00000079156	980.557	-0.203342	0.20045	-1.01443	0.310378	0.415839	NO
ENSG00000079215	472.19	-0.685871	0.168061	-4.08109	4.48255e-05	0.000213652	NO
ENSG00000079246	3009.87	-0.185712	0.0793909	-2.33921	0.0193244	0.0409946	NO
ENSG00000079257	111.914	0.25618	0.176113	1.45464	0.14577	0.225566	NO
ENSG00000079263	12.5686	1.83438	0.431128	4.25483	2.09211e-05	0.000111069	NO
ENSG00000079277	527.699	-0.0352432	0.0672366	-0.524167	0.600162	0.689082	NO
ENSG00000079308	10131.6	0.340165	0.126869	2.68123	0.00733521	0.0179133	NO
ENSG00000079313	355.777	0.186919	0.118101	1.58271	0.113487	0.183509	NO
ENSG00000079332	2057.15	-0.0986506	0.0891397	-1.1067	0.268425	0.370544	NO
ENSG00000079335	115.981	0.259478	0.154499	1.67948	0.0930592	0.155728	NO
ENSG00000079337	528.125	0.152623	0.172706	0.883712	0.376852	0.484155	NO
ENSG00000079385	67.0615	-0.829902	0.218458	-3.79891	0.000145335	0.000591411	NO
ENSG00000079387	175.849	0.0796243	0.135622	0.587106	0.557132	0.651896	NO
ENSG00000079393	2121	-0.931631	0.20236	-4.60383	4.14794e-06	2.67219e-05	NO
ENSG00000079432	1064.95	0.58087	0.137746	4.21697	2.47604e-05	0.0001287	NO
ENSG00000079435	913.433	1.98684	0.378562	5.2484	1.53428e-07	1.48391e-06	UP
ENSG00000079459	45.771	-0.956101	0.239224	-3.99669	6.42353e-05	0.000290641	NO
ENSG00000079462	111.147	-0.901939	0.192896	-4.67578	2.92837e-06	1.96918e-05	NO
ENSG00000079482	558.86	0.072706	0.101934	0.713267	0.475681	0.577866	NO
ENSG00000079616	191.437	-0.0392297	0.136813	-0.286739	0.774312	0.83544	NO
ENSG00000079691	71.7345	2.00903	0.204027	9.8469	7.06913e-23	1.33881e-20	UP
ENSG00000079739	17306.9	-1.32933	0.196184	-6.77594	1.23601e-11	3.24582e-10	DOWN
ENSG00000079785	3196.37	-0.649909	0.147398	-4.4092	1.03751e-05	6.01757e-05	NO
ENSG00000079805	1396.36	-0.123119	0.10284	-1.19719	0.231234	0.328489	NO
ENSG00000079819	2529.03	0.609802	0.105261	5.79323	6.90471e-09	9.4229e-08	UP
ENSG00000079841	16.8832	-0.0262567	0.537145	-0.048882	0.961013	0.971776	NO
ENSG00000079931	16.0079	-0.0696169	0.322863	-0.215624	0.829281	0.87712	NO
ENSG00000079950	1129.04	-0.128883	0.106208	-1.21349	0.224941	0.321091	NO
ENSG00000079974	203.979	0.369148	0.142525	2.59006	0.00959591	0.0226216	NO
ENSG00000079999	2318.95	-0.617763	0.123992	-4.98226	6.28444e-07	5.05808e-06	DOWN
ENSG00000080007	16.4547	0.858922	0.468043	1.83513	0.066486	0.117425	NO
ENSG00000080031	8.7876	3.21018	0.455889	7.04158	1.90076e-12	5.95916e-11	UP
ENSG00000080166	14.5905	-0.710605	0.365645	-1.94343	0.0519644	0.0954344	NO
ENSG00000080189	392.39	0.29759	0.104975	2.83487	0.00458449	0.0119405	NO
ENSG00000080200	945.171	-0.244751	0.193773	-1.26308	0.206559	0.299862	NO
ENSG00000080224	6.39108	0.29414	0.29349	1.00222	0.31624	0.421956	NO
ENSG00000080293	3.70844	1.08015	0.53184	2.03098	0.0422574	0.0800712	NO
ENSG00000080298	226.685	0.0272275	0.169794	0.160356	0.8726	0.909755	NO
ENSG00000080345	1022.93	-0.149295	0.151501	-0.985438	0.324409	0.430812	NO
ENSG00000080371	1783.89	-0.513557	0.136159	-3.77175	0.000162104	0.000650239	NO
ENSG00000080493	157.359	-0.0394492	0.253048	-0.155896	0.876115	0.912377	NO
ENSG00000080503	2387.25	-0.349628	0.10395	-3.36342	0.000769824	0.00255552	NO
ENSG00000080546	3743.19	-1.00532	0.204211	-4.92296	8.52448e-07	6.61984e-06	DOWN
ENSG00000080561	566.902	-0.428783	0.126216	-3.39722	0.000680743	0.00230138	NO
ENSG00000080572	0.241102	0.294233	1.7144	0.171625	0.863732	NA	NO
ENSG00000080573	1723.19	0.799267	0.154189	5.18369	2.17542e-07	2.01592e-06	UP
ENSG00000080603	909.675	-0.0336997	0.132478	-0.254379	0.799203	0.854103	NO
ENSG00000080608	189.64	0.303963	0.0925964	3.28267	0.00102829	0.00328079	NO
ENSG00000080618	5.62931	0.140563	0.330917	0.424767	0.671007	0.750493	NO
ENSG00000080644	2.43738	0.233292	0.663286	0.351722	0.725047	0.796612	NO
ENSG00000080709	140.791	-0.657135	0.277862	-2.36497	0.0180316	0.0387929	NO
ENSG00000080802	725.775	-0.452048	0.0800445	-5.64745	1.62841e-08	2.04903e-07	DOWN
ENSG00000080815	436	0.188631	0.108331	1.74126	0.0816386	0.139612	NO
ENSG00000080819	314.043	-0.210933	0.0822644	-2.56409	0.0103448	0.0241205	NO
ENSG00000080822	904.072	-0.110575	0.102935	-1.07423	0.282721	0.385944	NO
ENSG00000080823	28.878	1.01941	0.257272	3.96236	7.42115e-05	0.000328727	NO
ENSG00000080824	11699.7	-0.527441	0.157831	-3.34181	0.000832333	0.00273805	NO
ENSG00000080839	410.622	-0.523429	0.154977	-3.37747	0.000731556	0.00244812	NO
ENSG00000080845	2724.75	-0.238125	0.0988921	-2.40792	0.0160435	0.0351763	NO
ENSG00000080854	491.258	-0.0381214	0.171178	-0.222701	0.823768	0.873116	NO
ENSG00000080986	30.1049	0.599206	0.246537	2.43049	0.0150785	0.0333794	NO
ENSG00000081014	498.088	-0.359473	0.1203	-2.98813	0.00280692	0.00785413	NO
ENSG00000081019	389.205	-0.137642	0.131781	-1.04448	0.296265	0.400657	NO
ENSG00000081026	170.434	0.638407	0.113723	5.6137	1.98047e-08	2.43266e-07	UP
ENSG00000081041	61.384	1.75875	0.471099	3.73328	0.000189	0.000743817	NO
ENSG00000081052	873.957	-0.479612	0.198627	-2.41464	0.0157508	0.0346415	NO
ENSG00000081059	44.2104	1.36793	0.328107	4.16917	3.05717e-05	0.000153812	NO
ENSG00000081087	41.6608	-0.493174	0.412719	-1.19494	0.232111	0.329331	NO
ENSG00000081138	13.9739	0.469579	0.38174	1.2301	0.218659	0.314037	NO
ENSG00000081148	17.3673	0.703602	0.24549	2.86612	0.00415542	0.0109989	NO
ENSG00000081154	1630.79	-0.464502	0.151694	-3.06209	0.00219795	0.00634825	NO
ENSG00000081177	439.289	-0.427379	0.0741412	-5.7644	8.19486e-09	1.09896e-07	DOWN
ENSG00000081181	391.734	-1.82252	0.390988	-4.66133	3.14174e-06	2.08849e-05	NO
ENSG00000081189	13669.5	-0.272217	0.161116	-1.68957	0.0911106	0.152922	NO
ENSG00000081237	216.013	0.605686	0.381168	1.58902	0.112055	0.181763	NO
ENSG00000081248	8575.33	-0.911987	0.177088	-5.14991	2.60616e-07	2.3515e-06	DOWN
ENSG00000081277	195.857	-0.745414	0.261905	-2.84613	0.00442543	0.0115979	NO
ENSG00000081307	789.943	-0.39203	0.153991	-2.54579	0.010903	0.0252414	NO
ENSG00000081320	251.559	0.842143	0.186678	4.51121	6.44589e-06	3.93869e-05	NO
ENSG00000081377	35.2726	1.28475	0.300217	4.27941	1.87393e-05	0.000101193	NO
ENSG00000081386	382.326	-0.142709	0.102323	-1.3947	0.163107	0.247083	NO
ENSG00000081479	6.12639	0.714048	0.33382	2.13902	0.0324339	0.0639105	NO
ENSG00000081665	210.52	0.138267	0.158462	0.872557	0.382904	0.489814	NO
ENSG00000081692	208.425	0.126908	0.132657	0.956656	0.338741	0.444942	NO
ENSG00000081721	128.374	0.167055	0.113089	1.47719	0.139624	0.217566	NO
ENSG00000081760	197.194	0.3003	0.18326	1.63865	0.101285	0.167054	NO
ENSG00000081791	1347.27	-0.248946	0.0910826	-2.73319	0.00627242	0.0156599	NO
ENSG00000081800	0.778649	1.54256	0.804905	1.91645	0.0553081	NA	NO
ENSG00000081803	177.442	0.828674	0.159826	5.18485	2.16186e-07	2.0052e-06	UP
ENSG00000081818	56.454	0.676027	0.131222	5.15176	2.58047e-07	2.33513e-06	UP
ENSG00000081842	0.713375	1.55738	1.02155	1.52453	0.127377	NA	NO
ENSG00000081853	57.5862	0.377831	0.197972	1.90851	0.056325	0.102119	NO
ENSG00000081870	136.34	0.275096	0.117698	2.33731	0.0194232	0.0411853	NO
ENSG00000081913	244.204	0.0959683	0.0958169	1.00158	0.316546	0.422242	NO
ENSG00000081923	151.707	0.850768	0.291469	2.9189	0.00351271	0.00950516	NO
ENSG00000081985	53.8439	1.11899	0.337955	3.31105	0.000929459	0.0030106	NO
ENSG00000082014	1621.82	-0.473506	0.138891	-3.4092	0.000651536	0.00221312	NO
ENSG00000082068	313.238	-0.205764	0.0762946	-2.69697	0.00699745	0.0172131	NO
ENSG00000082074	120.42	1.01675	0.337409	3.01341	0.00258334	0.00730228	NO
ENSG00000082126	6.06046	0.0705338	0.399542	0.176537	0.859872	0.900177	NO
ENSG00000082146	1635.83	-1.03614	0.216978	-4.77532	1.79425e-06	1.27445e-05	NO
ENSG00000082153	1937.69	0.372336	0.153641	2.42342	0.0153752	0.0339275	NO
ENSG00000082175	81.7739	1.16617	0.297823	3.91564	9.0165e-05	0.000389812	NO
ENSG00000082196	390.904	1.65317	0.266948	6.19285	5.90844e-10	1.04846e-08	UP
ENSG00000082212	677.98	-0.242796	0.162724	-1.49207	0.13568	0.212401	NO
ENSG00000082213	409.279	-0.704819	0.252393	-2.79254	0.00522958	0.0133604	NO
ENSG00000082258	645.417	-0.064711	0.203806	-0.317513	0.750854	0.817496	NO
ENSG00000082269	153.787	-0.291792	0.219096	-1.3318	0.182927	0.271282	NO
ENSG00000082293	286.311	3.92548	0.61304	6.4033	1.52054e-10	3.11493e-09	UP
ENSG00000082397	317.509	2.34831	0.236095	9.94646	2.61326e-23	5.51161e-21	UP
ENSG00000082438	507.193	1.10745	0.21477	5.15646	2.51659e-07	2.28177e-06	UP
ENSG00000082458	110.871	0.723223	0.142717	5.06754	4.02981e-07	3.40915e-06	UP
ENSG00000082482	20.4743	1.09106	0.481407	2.2664	0.0234267	0.0483057	NO
ENSG00000082497	100.508	2.30715	0.256412	8.99782	2.30249e-19	2.37413e-17	UP
ENSG00000082512	187.971	1.0558	0.206821	5.10488	3.31011e-07	2.8789e-06	UP
ENSG00000082515	286.523	-0.448865	0.119196	-3.76578	0.000166027	0.000663701	NO
ENSG00000082516	590.236	-0.418703	0.0719737	-5.81744	5.97569e-09	8.32024e-08	DOWN
ENSG00000082556	2.56891	1.86536	0.635405	2.93571	0.00332785	0.00908709	NO
ENSG00000082641	30515.8	-0.36389	0.141117	-2.57864	0.0099191	0.0232418	NO
ENSG00000082684	58.0459	0.316605	0.262996	1.20384	0.228653	0.325594	NO
ENSG00000082701	1385.54	-0.128372	0.130322	-0.985039	0.324605	0.430946	NO
ENSG00000082781	1204.32	0.792482	0.16484	4.80759	1.52761e-06	1.10951e-05	NO
ENSG00000082805	742.551	0.141518	0.0772587	1.83174	0.0669899	0.11812	NO
ENSG00000082898	2031.41	-0.102563	0.174402	-0.588083	0.556477	0.651581	NO
ENSG00000082996	1141.97	-0.197444	0.148385	-1.33062	0.183314	0.271793	NO
ENSG00000083067	9.43416	0.64357	0.517281	1.24414	0.213448	0.308104	NO
ENSG00000083093	114.141	-0.0981923	0.13694	-0.717046	0.473346	0.575707	NO
ENSG00000083097	341.908	0.123396	0.147472	0.836742	0.402738	0.508859	NO
ENSG00000083099	650.961	-0.528867	0.0972916	-5.43589	5.45229e-08	5.99139e-07	DOWN
ENSG00000083123	346.396	-0.218364	0.164713	-1.32573	0.184929	0.273816	NO
ENSG00000083168	1030.1	-0.0639385	0.0607046	-1.05327	0.292216	0.396253	NO
ENSG00000083223	386.004	0.0733039	0.123282	0.594602	0.55211	0.647921	NO
ENSG00000083290	737.726	-0.275799	0.0896034	-3.078	0.00208396	0.00606814	NO
ENSG00000083307	1.17351	-0.857895	0.866461	-0.990113	0.322119	0.428169	NO
ENSG00000083312	2010.53	-0.169336	0.177677	-0.953055	0.340562	0.446734	NO
ENSG00000083444	1426.49	-0.185577	0.112684	-1.64688	0.099583	0.164758	NO
ENSG00000083454	203.666	0.418297	0.245806	1.70173	0.0888054	0.149621	NO
ENSG00000083457	1.42007	3.04075	0.95315	3.19022	0.00142166	0.00437434	NO
ENSG00000083520	591.68	-0.0959685	0.148086	-0.648059	0.516947	0.616457	NO
ENSG00000083535	215.455	0.186716	0.163879	1.13935	0.254556	0.354697	NO
ENSG00000083544	544.664	-0.451077	0.0917082	-4.91862	8.71574e-07	6.74298e-06	DOWN
ENSG00000083635	165.231	-0.485074	0.131055	-3.7013	0.000214499	0.000830606	NO
ENSG00000083642	616.443	-0.0362355	0.141998	-0.255183	0.798582	0.853636	NO
ENSG00000083720	717.641	0.28128	0.303404	0.927079	0.353885	0.46021	NO
ENSG00000083750	275.809	-0.0453316	0.0782675	-0.579189	0.562462	0.65627	NO
ENSG00000083782	0.455381	1.85382	1.21758	1.52254	0.127873	NA	NO
ENSG00000083799	1332.41	0.21574	0.127905	1.68673	0.0916555	0.153753	NO
ENSG00000083807	22.2575	-0.185935	0.232935	-0.798229	0.424738	0.530735	NO
ENSG00000083812	112.134	0.341092	0.128513	2.65414	0.00795098	0.0192636	NO
ENSG00000083814	176.413	-0.709944	0.131757	-5.38829	7.11325e-08	7.56139e-07	DOWN
ENSG00000083817	94.4827	-0.0111496	0.115724	-0.0963467	0.923245	0.945716	NO
ENSG00000083828	146.597	-0.380313	0.131917	-2.88298	0.00393928	0.0105078	NO
ENSG00000083838	106.507	-0.100255	0.169074	-0.592964	0.553206	0.648856	NO
ENSG00000083844	507.341	0.140652	0.0731607	1.92251	0.0545412	0.0994776	NO
ENSG00000083845	6233.47	-0.474707	0.131353	-3.61397	0.000301546	0.00112226	NO
ENSG00000083857	958.997	1.78442	0.175157	10.1876	2.25261e-24	6.24006e-22	UP
ENSG00000083896	694.134	-0.173289	0.0663741	-2.61078	0.00903347	0.0214895	NO
ENSG00000083937	852.971	-0.335622	0.159147	-2.10888	0.0349549	0.0681833	NO
ENSG00000084070	348.832	0.609758	0.145123	4.20166	2.64969e-05	0.000136077	NO
ENSG00000084072	413.927	-0.186307	0.0778156	-2.39422	0.0166559	0.0363046	NO
ENSG00000084073	566.203	0.303565	0.257887	1.17712	0.239146	0.337045	NO
ENSG00000084090	5091.91	-0.584852	0.108839	-5.37357	7.71909e-08	8.11707e-07	DOWN
ENSG00000084092	495.461	-0.440005	0.0675982	-6.50912	7.55913e-11	1.66032e-09	DOWN
ENSG00000084093	679.108	-0.0909041	0.143123	-0.635146	0.525333	0.623692	NO
ENSG00000084110	4.23268	0.987273	0.50868	1.94085	0.0522764	0.0959029	NO
ENSG00000084112	901.663	0.0672711	0.105179	0.639585	0.522442	0.621333	NO
ENSG00000084207	2011.27	-0.184186	0.116398	-1.58239	0.11356	0.183612	NO
ENSG00000084234	3214.56	0.372171	0.0677974	5.48945	4.03179e-08	4.59927e-07	UP
ENSG00000084444	75.3208	0.410701	0.136364	3.01179	0.0025971	0.00733449	NO
ENSG00000084453	2.08156	-0.077667	0.471034	-0.164886	0.869034	0.907155	NO
ENSG00000084463	1669.24	-0.328208	0.0782805	-4.19271	2.7564e-05	0.000140701	NO
ENSG00000084623	2275.99	-0.413626	0.0871253	-4.74748	2.05966e-06	1.43886e-05	NO
ENSG00000084628	302.075	-1.85518	0.28681	-6.46832	9.90992e-11	2.11412e-09	DOWN
ENSG00000084636	880.858	2.37895	0.207099	11.487	1.53348e-30	1.05412e-27	UP
ENSG00000084652	1057.65	0.228026	0.0777727	2.93195	0.00336836	0.00918013	NO
ENSG00000084674	8.69518	0.226552	0.534927	0.42352	0.671916	0.751296	NO
ENSG00000084676	1967.93	0.0195689	0.0759577	0.257629	0.796693	0.852385	NO
ENSG00000084693	160.874	0.322492	0.136574	2.3613	0.0182109	0.0390926	NO
ENSG00000084710	358.377	-0.555809	0.175398	-3.16884	0.0015305	0.00464304	NO
ENSG00000084731	114.44	0.662684	0.163068	4.06385	4.82691e-05	0.000227552	NO
ENSG00000084733	5026.54	-0.812903	0.213128	-3.81415	0.000136652	0.000561121	NO
ENSG00000084734	3.84054	0.394135	0.381868	1.03212	0.302015	0.406985	NO
ENSG00000084754	5774.5	-0.34808	0.168875	-2.06117	0.0392868	0.0752438	NO
ENSG00000084764	1538.32	-0.188557	0.155284	-1.21427	0.224645	0.320799	NO
ENSG00000084774	431.047	0.443068	0.125681	3.52533	0.00042295	0.00151661	NO
ENSG00000085063	11332.3	-0.529794	0.101466	-5.22141	1.77568e-07	1.68835e-06	DOWN
ENSG00000085117	400.306	0.55529	0.207756	2.6728	0.0075222	0.018329	NO
ENSG00000085185	213.085	0.514519	0.12312	4.17898	2.92813e-05	0.000148029	NO
ENSG00000085224	1801.46	-0.15534	0.183645	-0.845873	0.397623	0.504401	NO
ENSG00000085231	145.804	-0.827841	0.250526	-3.30441	0.000951776	0.0030711	NO
ENSG00000085265	97.1476	0.797203	0.339514	2.34807	0.0188709	0.0402163	NO
ENSG00000085274	335.876	-0.273269	0.174129	-1.56935	0.116566	0.187524	NO
ENSG00000085276	293.669	-0.0137824	0.174027	-0.0791966	0.936876	0.955331	NO
ENSG00000085365	841.883	-0.232134	0.182277	-1.27353	0.202831	0.295352	NO
ENSG00000085377	1839.04	-0.759177	0.133669	-5.67953	1.35069e-08	1.73246e-07	DOWN
ENSG00000085382	94.2928	0.200073	0.218419	0.916004	0.359665	0.466353	NO
ENSG00000085415	503.151	-0.312506	0.0928625	-3.36525	0.000764736	0.00254091	NO
ENSG00000085433	631.675	-0.713573	0.153619	-4.64508	3.39942e-06	2.24133e-05	NO
ENSG00000085449	761.147	0.0135285	0.112719	0.12002	0.904467	0.932606	NO
ENSG00000085465	61.3325	0.472045	0.174291	2.70837	0.00676141	0.01671	NO
ENSG00000085491	126.077	0.211622	0.179751	1.17731	0.239072	0.336966	NO
ENSG00000085511	413.447	-0.424211	0.086106	-4.92661	8.36669e-07	6.50821e-06	DOWN
ENSG00000085514	46.9818	0.455736	0.247659	1.84018	0.0657418	0.116395	NO
ENSG00000085552	0.835293	2.63934	1.91337	1.37942	0.167765	NA	NO
ENSG00000085563	20.2683	1.57501	0.371092	4.24426	2.19317e-05	0.000115837	NO
ENSG00000085644	149.95	0.168262	0.159405	1.05556	0.29117	0.395315	NO
ENSG00000085662	3420.4	-0.450519	0.135231	-3.33147	0.000863881	0.00282767	NO
ENSG00000085719	1038.77	0.111047	0.153129	0.725185	0.468339	0.57134	NO
ENSG00000085721	866.405	-0.486555	0.151966	-3.20173	0.00136606	0.00422147	NO
ENSG00000085733	938.348	0.490044	0.10136	4.83469	1.33356e-06	9.81007e-06	UP
ENSG00000085741	303.178	0.385226	0.15155	2.54191	0.011025	0.0254698	NO
ENSG00000085760	972.56	-0.682021	0.144173	-4.73059	2.23866e-06	1.55093e-05	NO
ENSG00000085788	957.041	-0.0812806	0.135112	-0.601577	0.547455	0.643984	NO
ENSG00000085831	36.6909	0.52728	0.36486	1.44515	0.148415	0.229013	NO
ENSG00000085832	2001.35	-0.663926	0.173776	-3.82058	0.000133139	0.00054742	NO
ENSG00000085840	11.0579	0.00407448	0.281658	0.014466	0.988458	0.991075	NO
ENSG00000085871	693.949	-0.343182	0.109082	-3.1461	0.00165464	0.00497571	NO
ENSG00000085872	797.049	-0.28001	0.084744	-3.30419	0.000952529	0.003073	NO
ENSG00000085978	200.335	-0.442081	0.101875	-4.33943	1.42854e-05	7.93821e-05	NO
ENSG00000085982	506.78	-0.146549	0.104961	-1.39622	0.162649	0.24649	NO
ENSG00000085998	1117.12	-0.304327	0.107474	-2.83164	0.00463104	0.0120398	NO
ENSG00000085999	7.82164	0.276377	0.475015	0.581828	0.560682	0.654798	NO
ENSG00000086015	5121.32	-0.543039	0.138692	-3.91543	9.02434e-05	0.00039006	NO
ENSG00000086061	1082.08	0.159558	0.147488	1.08183	0.279326	0.382294	NO
ENSG00000086062	1011.94	0.472799	0.0932201	5.07186	3.93946e-07	3.35397e-06	UP
ENSG00000086065	876.482	-0.0580598	0.100287	-0.578935	0.562633	0.656429	NO
ENSG00000086102	1097.12	-0.226797	0.0596816	-3.80011	0.000144632	0.000589185	NO
ENSG00000086159	1.38303	1.4779	0.680234	2.17264	0.0298076	0.0595831	NO
ENSG00000086189	192.36	-0.0092956	0.148124	-0.0627557	0.949961	0.96409	NO
ENSG00000086200	486.373	-0.477394	0.127181	-3.75367	0.000174267	0.000692589	NO
ENSG00000086205	3.61772	1.79362	0.686906	2.61116	0.00902355	0.0214714	NO
ENSG00000086232	1462.73	-0.179124	0.0536948	-3.33597	0.000850033	0.00278837	NO
ENSG00000086288	2.90603	1.91163	0.559799	3.41485	0.00063817	0.00217249	NO
ENSG00000086289	2853.65	-0.545962	0.13263	-4.11642	3.84797e-05	0.000187204	NO
ENSG00000086300	33.0085	0.923092	0.428409	2.1547	0.0311854	0.0618905	NO
ENSG00000086475	765.819	-0.277427	0.047994	-5.78045	7.45031e-09	1.00933e-07	DOWN
ENSG00000086504	662.367	-0.327739	0.112742	-2.90698	0.00364933	0.00981901	NO
ENSG00000086506	0.245335	-0.0909107	1.71933	-0.0528756	0.957831	NA	NO
ENSG00000086544	253.733	0.334113	0.136925	2.44011	0.0146826	0.0326163	NO
ENSG00000086548	0.473973	-0.562939	1.43318	-0.392791	0.694474	NA	NO
ENSG00000086570	44.6788	0.973036	0.255422	3.80951	0.00013924	0.000570155	NO
ENSG00000086589	611.643	-0.108775	0.0567286	-1.91746	0.0551796	0.100376	NO
ENSG00000086598	2460.91	-0.231145	0.132168	-1.74886	0.0803145	0.137843	NO
ENSG00000086619	137.731	-0.0912965	0.225594	-0.404694	0.685703	0.763263	NO
ENSG00000086666	1878.34	-0.501635	0.132529	-3.7851	0.000153648	0.000621398	NO
ENSG00000086696	11.739	0.603787	0.21669	2.78641	0.00532951	0.0135761	NO
ENSG00000086712	235.271	-0.0116725	0.123866	-0.0942345	0.924923	0.94686	NO
ENSG00000086717	2.30741	2.61143	0.714658	3.6541	0.000258085	0.000980364	NO
ENSG00000086730	74.6449	0.50599	0.215561	2.34732	0.0189092	0.0402794	NO
ENSG00000086758	5092.35	-0.223298	0.078709	-2.83701	0.00455377	0.0118738	NO
ENSG00000086827	324.01	-0.433238	0.104458	-4.1475	3.36132e-05	0.000166853	NO
ENSG00000086848	293.981	0.0297684	0.0863557	0.344719	0.730306	0.800619	NO
ENSG00000086967	46420.6	-1.70484	0.29135	-5.85152	4.87093e-09	6.91694e-08	DOWN
ENSG00000086991	55.4288	1.90564	0.282833	6.73766	1.60958e-11	4.09791e-10	UP
ENSG00000087008	129.592	0.145178	0.09941	1.46039	0.144182	0.223542	NO
ENSG00000087053	382.517	0.164489	0.135553	1.21347	0.224949	0.321091	NO
ENSG00000087074	1048.73	0.396937	0.167903	2.36408	0.0180747	0.0388631	NO
ENSG00000087076	29.2987	1.86758	0.334177	5.58861	2.28899e-08	2.76406e-07	UP
ENSG00000087077	330.532	0.957851	0.140007	6.84147	7.83873e-12	2.16177e-10	UP
ENSG00000087085	2561.37	-0.299129	0.201547	-1.48417	0.137765	0.215156	NO
ENSG00000087086	11142.9	1.01992	0.219449	4.64765	3.35735e-06	2.21516e-05	NO
ENSG00000087087	1028.41	0.0954423	0.107407	0.888605	0.374216	0.481486	NO
ENSG00000087088	157.46	0.49226	0.157602	3.12343	0.00178758	0.00532118	NO
ENSG00000087095	260.471	-0.129962	0.14406	-0.902137	0.366984	0.473923	NO
ENSG00000087111	607.298	-0.0118124	0.120311	-0.0981828	0.921787	0.944431	NO
ENSG00000087116	1003.8	2.73796	0.259856	10.5365	5.86664e-26	2.26844e-23	UP
ENSG00000087152	541.784	0.414147	0.105437	3.92792	8.56846e-05	0.000372524	NO
ENSG00000087157	187.046	-0.0197465	0.0852228	-0.231704	0.816768	0.867529	NO
ENSG00000087191	1917.33	-0.326727	0.0920162	-3.55076	0.000384124	0.00139109	NO
ENSG00000087206	274.701	0.0814997	0.0902828	0.902715	0.366677	0.473658	NO
ENSG00000087237	23.5514	0.843672	0.296682	2.84369	0.00445942	0.0116721	NO
ENSG00000087245	6052.52	1.73147	0.209122	8.2797	1.23489e-16	8.27424e-15	UP
ENSG00000087250	12.6567	0.679097	0.403127	1.68457	0.0920708	0.154296	NO
ENSG00000087253	246.025	0.380018	0.178127	2.13342	0.0328905	0.0646523	NO
ENSG00000087258	95.3651	0.805584	0.194469	4.14249	3.43551e-05	0.00017008	NO
ENSG00000087263	603.244	-0.661255	0.139019	-4.75657	1.96908e-06	1.38275e-05	NO
ENSG00000087266	1076.28	-0.0293359	0.0924595	-0.317284	0.751028	0.81759	NO
ENSG00000087269	670.894	-0.389558	0.0924466	-4.21388	2.51024e-05	0.000130176	NO
ENSG00000087274	5025.94	-0.324352	0.065141	-4.97923	6.38393e-07	5.12925e-06	DOWN
ENSG00000087299	767.876	-0.944383	0.180701	-5.2262	1.73025e-07	1.65619e-06	DOWN
ENSG00000087301	201.495	0.158644	0.173635	0.913663	0.360894	0.467522	NO
ENSG00000087302	1590.08	-0.391677	0.103357	-3.78957	0.000150906	0.0006114	NO
ENSG00000087303	623.938	0.969284	0.203269	4.76848	1.85622e-06	1.31344e-05	NO
ENSG00000087338	261.639	0.103759	0.126507	0.820183	0.412112	0.518492	NO
ENSG00000087365	1798.53	0.235845	0.0970598	2.4299	0.015103	0.0334222	NO
ENSG00000087448	315.39	0.737371	0.121089	6.0895	1.13263e-09	1.86129e-08	UP
ENSG00000087460	29079.6	-0.288639	0.0854832	-3.37656	0.000733995	0.00245503	NO
ENSG00000087470	1696.82	-0.369657	0.134071	-2.75718	0.00583027	0.0146803	NO
ENSG00000087494	50.7858	2.21275	0.308252	7.17837	7.05497e-13	2.38507e-11	UP
ENSG00000087495	8.66283	0.557033	0.444361	1.25356	0.210003	0.304053	NO
ENSG00000087502	633.072	-0.284357	0.168073	-1.69186	0.090672	0.15231	NO
ENSG00000087510	8.41691	0.080375	0.288924	0.278187	0.780869	0.840316	NO
ENSG00000087586	105.887	-0.239803	0.189741	-1.26384	0.206287	0.299491	NO
ENSG00000087589	36.6589	1.51301	0.294017	5.14599	2.66108e-07	2.39639e-06	UP
ENSG00000087842	111.109	-0.331793	0.208028	-1.59494	0.110725	0.180095	NO
ENSG00000087884	1742.92	-0.994714	0.221904	-4.48262	7.37313e-06	4.44185e-05	NO
ENSG00000087903	171.943	1.29895	0.225184	5.76838	8.00351e-09	1.07798e-07	UP
ENSG00000087995	207.435	-0.112725	0.0809684	-1.39221	0.16386	0.247941	NO
ENSG00000088002	2.29383	0.0705006	0.457278	0.154175	0.877472	0.913193	NO
ENSG00000088035	41.3822	-0.0747464	0.214913	-0.347799	0.727991	0.798931	NO
ENSG00000088038	366.75	0.357845	0.115101	3.10895	0.00187752	0.00555238	NO
ENSG00000088053	2.4269	0.00916138	0.457678	0.0200171	0.98403	0.987648	NO
ENSG00000088179	1087.01	-0.683832	0.193867	-3.52732	0.000419796	0.00150704	NO
ENSG00000088205	719.389	0.0855076	0.0987442	0.865951	0.386517	0.493402	NO
ENSG00000088247	1489.39	0.0859561	0.0909973	0.9446	0.344863	0.450973	NO
ENSG00000088256	1425.07	0.0713805	0.115341	0.618866	0.536004	0.633877	NO
ENSG00000088280	452.469	0.0729171	0.121441	0.600434	0.548217	0.644634	NO
ENSG00000088298	151.482	0.578929	0.128238	4.51451	6.3464e-06	3.88872e-05	NO
ENSG00000088305	18.762	0.490329	0.307643	1.59383	0.110975	0.180454	NO
ENSG00000088320	99.7212	0.640595	0.160815	3.98343	6.79277e-05	0.000304596	NO
ENSG00000088325	75.6814	0.203212	0.226765	0.896133	0.370181	0.477355	NO
ENSG00000088356	299.485	-0.29665	0.0939316	-3.15815	0.00158772	0.004797	NO
ENSG00000088367	576.014	0.499289	0.129632	3.85158	0.000117356	0.000489909	NO
ENSG00000088386	4.66682	0.19442	0.357463	0.543887	0.586519	0.677441	NO
ENSG00000088387	1468.44	0.183326	0.110007	1.6665	0.0956135	0.15917	NO
ENSG00000088448	3166.61	-0.108269	0.116575	-0.928742	0.353023	0.45941	NO
ENSG00000088451	140.367	0.143775	0.155963	0.921851	0.356606	0.463171	NO
ENSG00000088538	82.8526	0.291085	0.27166	1.0715	0.283944	0.3873	NO
ENSG00000088543	528.824	-0.667123	0.152765	-4.36699	1.25969e-05	7.11934e-05	NO
ENSG00000088682	2884.89	-0.793606	0.182869	-4.33975	1.42643e-05	7.93124e-05	NO
ENSG00000088726	28.4171	1.03926	0.346315	3.00092	0.00269163	0.00757148	NO
ENSG00000088727	85.3259	0.0342305	0.135024	0.253513	0.799872	0.854621	NO
ENSG00000088756	535.333	0.58641	0.204933	2.86147	0.00421679	0.0111376	NO
ENSG00000088766	887.948	-0.467375	0.123381	-3.78805	0.000151835	0.000614892	NO
ENSG00000088808	213.179	-0.0878984	0.121486	-0.723526	0.469357	0.572131	NO
ENSG00000088812	1083.76	0.223461	0.0527452	4.23661	2.2692e-05	0.000119242	NO
ENSG00000088826	61.7051	0.205902	0.158187	1.30163	0.193041	0.283745	NO
ENSG00000088827	537.335	1.04127	0.285864	3.64256	0.000269945	0.00101812	NO
ENSG00000088832	2512.45	0.180318	0.0668068	2.69909	0.00695286	0.0171102	NO
ENSG00000088833	1680.61	-0.407469	0.104094	-3.91445	9.06121e-05	0.00039138	NO
ENSG00000088836	47.0668	-0.350979	0.261214	-1.34365	0.179063	0.266598	NO
ENSG00000088854	1182.78	-0.332965	0.172838	-1.92646	0.0540468	0.098702	NO
ENSG00000088876	215.249	-0.0250619	0.0710105	-0.352933	0.724139	0.795897	NO
ENSG00000088881	24.6222	0.557285	0.471143	1.18284	0.236874	0.33458	NO
ENSG00000088882	388.758	1.85592	0.46413	3.99871	6.36888e-05	0.000288731	NO
ENSG00000088888	3551.04	-0.39871	0.0896328	-4.44825	8.65715e-06	5.12525e-05	NO
ENSG00000088899	196.787	-0.186099	0.144036	-1.29203	0.196348	0.287626	NO
ENSG00000088926	2.82656	-0.599302	0.595785	-1.0059	0.314463	0.420179	NO
ENSG00000088930	980.728	-0.135702	0.0661537	-2.05131	0.0402366	0.0768461	NO
ENSG00000088970	478.797	-0.104737	0.0756834	-1.38388	0.166394	0.250978	NO
ENSG00000088986	937.171	0.965435	0.141184	6.83815	8.02207e-12	2.19926e-10	UP
ENSG00000088992	47.7228	-0.256037	0.175412	-1.45963	0.144391	0.223809	NO
ENSG00000089006	747.447	-0.543357	0.109096	-4.98053	6.34112e-07	5.09928e-06	DOWN
ENSG00000089009	10448.1	-0.370212	0.0677758	-5.4623	4.70002e-08	5.25496e-07	DOWN
ENSG00000089012	4.79048	1.2007	0.650254	1.84651	0.064818	0.115078	NO
ENSG00000089022	643.291	-0.287544	0.0537433	-5.35032	8.77965e-08	9.13398e-07	DOWN
ENSG00000089041	104.001	1.17653	0.214025	5.49717	3.85935e-08	4.42978e-07	UP
ENSG00000089048	399.881	-0.286063	0.178466	-1.6029	0.108957	0.177701	NO
ENSG00000089050	205.757	0.14402	0.118161	1.21884	0.222903	0.318949	NO
ENSG00000089053	2039.59	-0.417625	0.107736	-3.87637	0.000106028	0.000449594	NO
ENSG00000089057	510.752	0.633252	0.106049	5.97132	2.35341e-09	3.61285e-08	UP
ENSG00000089060	306.22	0.442745	0.111868	3.95773	7.56661e-05	0.000334611	NO
ENSG00000089063	1910.33	-0.257524	0.0974914	-2.64151	0.0082538	0.0198949	NO
ENSG00000089091	27.6739	0.725122	0.210632	3.44261	0.000576128	0.00198678	NO
ENSG00000089094	438.88	-0.296076	0.0680634	-4.35	1.36137e-05	7.61744e-05	NO
ENSG00000089101	81.4066	-1.4319	0.357252	-4.0081	6.1209e-05	0.00027892	NO
ENSG00000089123	93.9254	0.436604	0.117257	3.72348	0.000196495	0.000768425	NO
ENSG00000089127	183.887	1.30788	0.30286	4.31843	1.57145e-05	8.62647e-05	NO
ENSG00000089154	2445.16	-0.337989	0.0873068	-3.87127	0.000108268	0.000457733	NO
ENSG00000089157	17890.4	-0.243943	0.126499	-1.92843	0.0538018	0.0983514	NO
ENSG00000089159	3228.55	-0.058654	0.111782	-0.524716	0.599781	0.688857	NO
ENSG00000089163	93.6322	-0.717342	0.151697	-4.72877	2.25882e-06	1.56373e-05	NO
ENSG00000089169	3.78591	0.534233	0.433076	1.23358	0.21736	0.312584	NO
ENSG00000089177	557.554	-0.287153	0.0898113	-3.1973	0.00138723	0.00428188	NO
ENSG00000089195	218.576	-0.451875	0.109014	-4.14511	3.39648e-05	0.000168327	NO
ENSG00000089199	62.3519	0.179734	0.417144	0.430868	0.666564	0.747112	NO
ENSG00000089220	6638.66	-0.658677	0.0999106	-6.59267	4.31995e-11	9.98485e-10	DOWN
ENSG00000089225	21.5134	1.19207	0.406799	2.93038	0.00338549	0.009216	NO
ENSG00000089234	442.526	-0.319437	0.0561885	-5.6851	1.30737e-08	1.68093e-07	DOWN
ENSG00000089248	678.509	0.162733	0.0937381	1.73604	0.082557	0.140975	NO
ENSG00000089250	1427.33	-1.14493	0.267817	-4.27505	1.91093e-05	0.000102743	NO
ENSG00000089280	1806.47	0.0246865	0.124017	0.199058	0.842218	0.887149	NO
ENSG00000089289	1436.19	-0.5911	0.0718888	-8.22243	1.99427e-16	1.29418e-14	DOWN
ENSG00000089327	337.432	0.832357	0.196688	4.23187	2.31758e-05	0.000121544	NO
ENSG00000089335	1081.73	-0.413678	0.173763	-2.3807	0.0172799	0.03741	NO
ENSG00000089351	681.047	-0.359595	0.12553	-2.86461	0.00417521	0.0110371	NO
ENSG00000089356	6.69103	1.61335	0.449382	3.59015	0.000330488	0.00121824	NO
ENSG00000089472	69.9115	1.36834	0.201193	6.80111	1.03814e-11	2.77634e-10	UP
ENSG00000089486	254.907	-0.195203	0.105826	-1.84456	0.065101	0.115525	NO
ENSG00000089505	7.04983	0.38969	0.280872	1.38743	0.165311	0.249791	NO
ENSG00000089558	2.83398	0.940546	0.471239	1.9959	0.0459448	0.0859959	NO
ENSG00000089597	2375.68	0.36247	0.086819	4.17501	2.97977e-05	0.000150243	NO
ENSG00000089639	84.1489	1.07814	0.239111	4.50894	6.51528e-06	3.97469e-05	NO
ENSG00000089682	544.872	-0.55616	0.15179	-3.664	0.000248303	0.0009465	NO
ENSG00000089685	18.4075	1.34588	0.486523	2.76633	0.00566911	0.0143194	NO
ENSG00000089692	9.66032	1.79105	0.483114	3.70731	0.000209475	0.000812678	NO
ENSG00000089693	2224.68	-0.220103	0.0725693	-3.033	0.00242133	0.00690438	NO
ENSG00000089723	4.88354	1.55024	0.43457	3.56729	0.000360695	0.00131756	NO
ENSG00000089737	16.8129	-0.093611	0.29459	-0.317767	0.750662	0.817334	NO
ENSG00000089775	374.908	-0.219845	0.0877071	-2.50658	0.0121904	0.0277605	NO
ENSG00000089818	93.7171	0.275226	0.253691	1.08489	0.277971	0.380918	NO
ENSG00000089820	174.442	1.09724	0.214548	5.11419	3.15091e-07	2.76238e-06	UP
ENSG00000089847	34.8485	-0.356559	0.256457	-1.39033	0.164429	0.24868	NO
ENSG00000089876	485.677	-0.328095	0.074859	-4.38284	1.1714e-05	6.68547e-05	NO
ENSG00000089902	689.839	-0.157331	0.0694203	-2.26636	0.0234293	0.0483057	NO
ENSG00000089916	1194.53	-0.19429	0.0964186	-2.01506	0.0438978	0.0827571	NO
ENSG00000090006	5754.38	1.37705	0.207377	6.64032	3.13013e-11	7.46726e-10	UP
ENSG00000090013	1086.4	-0.657354	0.116023	-5.6657	1.46426e-08	1.86141e-07	DOWN
ENSG00000090020	333.301	0.551949	0.141091	3.912	9.15351e-05	0.000394724	NO
ENSG00000090054	540.349	0.63062	0.132871	4.74609	2.07382e-06	1.44699e-05	NO
ENSG00000090060	2012.36	-0.109457	0.149101	-0.734117	0.462877	0.566428	NO
ENSG00000090061	674.172	-0.284308	0.0519873	-5.46879	4.5311e-08	5.10299e-07	DOWN
ENSG00000090097	1552.5	-0.511135	0.162121	-3.15281	0.0016171	0.00487625	NO
ENSG00000090104	30.3751	4.13006	0.594444	6.94777	3.71115e-12	1.10383e-10	UP
ENSG00000090238	1103.68	-0.32992	0.117117	-2.81702	0.0048471	0.0125243	NO
ENSG00000090263	871.527	-0.620415	0.140736	-4.40837	1.04151e-05	6.0332e-05	NO
ENSG00000090266	2792.48	-0.585608	0.149586	-3.91486	9.04575e-05	0.000390803	NO
ENSG00000090273	1440.19	-0.490524	0.0970174	-5.05604	4.28042e-07	3.60456e-06	DOWN
ENSG00000090316	509.077	-0.0279022	0.0606868	-0.459774	0.645678	0.729104	NO
ENSG00000090339	351.007	0.531461	0.200603	2.64932	0.00806539	0.0195041	NO
ENSG00000090372	639.65	0.0880303	0.100376	0.87701	0.380481	0.487554	NO
ENSG00000090376	428.378	0.327291	0.13661	2.39581	0.0165838	0.0361857	NO
ENSG00000090382	519.781	1.23828	0.369093	3.35493	0.000793853	0.00262683	NO
ENSG00000090432	783.958	-0.413864	0.10736	-3.85493	0.00011576	0.000484615	NO
ENSG00000090447	85.9612	0.0910302	0.157738	0.577097	0.563874	0.65747	NO
ENSG00000090470	317.301	-0.0464574	0.0595286	-0.780422	0.435143	0.541122	NO
ENSG00000090487	857.55	-0.0861133	0.085365	-1.00877	0.313087	0.418742	NO
ENSG00000090520	325.578	0.488396	0.0978581	4.99086	6.01126e-07	4.86776e-06	UP
ENSG00000090530	118.168	1.72296	0.207337	8.30994	9.57476e-17	6.58176e-15	UP
ENSG00000090534	28.0727	0.656731	0.178932	3.67029	0.000242276	0.000925997	NO
ENSG00000090539	237.37	0.740828	0.157714	4.69729	2.63634e-06	1.79693e-05	NO
ENSG00000090554	114.472	0.176975	0.169559	1.04374	0.296606	0.400918	NO
ENSG00000090565	206.288	0.296185	0.244111	1.21332	0.225006	0.321136	NO
ENSG00000090581	595.555	-0.065883	0.118139	-0.557676	0.577066	0.669061	NO
ENSG00000090612	244.742	0.144276	0.0934135	1.54449	0.122469	0.195177	NO
ENSG00000090615	963.229	0.178933	0.0799108	2.23916	0.0251454	0.0513815	NO
ENSG00000090621	6965.04	-0.678113	0.121005	-5.604	2.09466e-08	2.56106e-07	DOWN
ENSG00000090659	169.926	1.08828	0.304474	3.57429	0.000351181	0.00128787	NO
ENSG00000090661	110.051	0.834448	0.203532	4.09984	4.13434e-05	0.000199276	NO
ENSG00000090674	248.865	-0.16095	0.116303	-1.38389	0.166391	0.250978	NO
ENSG00000090686	997.313	-0.0658003	0.10342	-0.636241	0.524619	0.623124	NO
ENSG00000090776	368.039	0.515549	0.162142	3.1796	0.00147476	0.00449997	NO
ENSG00000090857	1965.6	-0.497148	0.156418	-3.17832	0.0014813	0.00451445	NO
ENSG00000090861	1388.24	-0.152907	0.0973394	-1.57086	0.116215	0.187089	NO
ENSG00000090863	2888.07	0.329855	0.111356	2.96216	0.00305491	0.00843988	NO
ENSG00000090889	14.2938	1.27481	0.35937	3.54734	0.000389148	0.00140719	NO
ENSG00000090905	1068.49	0.124804	0.0942639	1.32399	0.185507	0.274388	NO
ENSG00000090924	570.921	0.798099	0.149192	5.34947	8.82143e-08	9.16717e-07	UP
ENSG00000090971	55.1847	0.660865	0.158878	4.15958	3.1883e-05	0.000159458	NO
ENSG00000090975	466.121	0.20267	0.137811	1.47063	0.14139	0.219948	NO
ENSG00000090989	677.333	0.0362048	0.1356	0.266996	0.789472	0.846531	NO
ENSG00000091009	561.432	-0.0693693	0.128615	-0.539357	0.589641	0.6802	NO
ENSG00000091010	0.948595	0.367544	0.770118	0.477256	0.63318	0.718985	NO
ENSG00000091039	849.304	0.653217	0.209342	3.12033	0.00180649	0.0053697	NO
ENSG00000091073	152.375	0.0316179	0.11057	0.285954	0.774914	0.835764	NO
ENSG00000091106	44.273	-0.299782	0.188403	-1.59118	0.11157	0.181215	NO
ENSG00000091127	240.231	-0.100652	0.102561	-0.981385	0.326403	0.432655	NO
ENSG00000091128	12.0043	-0.274019	0.334565	-0.81903	0.412769	0.519108	NO
ENSG00000091129	56.5202	4.07464	0.490699	8.30374	1.00881e-16	6.88362e-15	UP
ENSG00000091136	1726	0.875372	0.230794	3.79288	0.000148912	0.000604242	NO
ENSG00000091137	12.4807	-0.182553	0.29602	-0.61669	0.537439	0.635301	NO
ENSG00000091138	1.02459	-0.454834	0.850088	-0.535044	0.592619	0.682844	NO
ENSG00000091140	5806.91	-0.721634	0.197972	-3.64513	0.000267257	0.00101004	NO
ENSG00000091157	512.706	-0.273486	0.100969	-2.70861	0.00675658	0.0167002	NO
ENSG00000091164	2152.87	-0.5581	0.16873	-3.30765	0.000940823	0.00304104	NO
ENSG00000091181	5.66535	0.223801	0.375789	0.595549	0.551477	0.647401	NO
ENSG00000091262	36.4524	-0.544814	0.484672	-1.12409	0.260975	0.361983	NO
ENSG00000091317	453.688	0.708963	0.194563	3.64387	0.000268571	0.00101438	NO
ENSG00000091409	2208.25	-0.0165981	0.151728	-0.109393	0.912891	0.93858	NO
ENSG00000091428	72.6918	0.271018	0.165062	1.64192	0.100607	0.166112	NO
ENSG00000091436	15442.6	-0.658222	0.163132	-4.03491	5.4624e-05	0.00025243	NO
ENSG00000091482	8789.32	-0.221451	0.201591	-1.09852	0.27198	0.37431	NO
ENSG00000091483	3388.97	-0.659052	0.149734	-4.40149	1.07512e-05	6.19888e-05	NO
ENSG00000091490	229.827	0.69139	0.190313	3.6329	0.00028025	0.00105016	NO
ENSG00000091513	522.363	0.251958	0.162982	1.54592	0.122123	0.194725	NO
ENSG00000091527	4677.04	-0.565744	0.108612	-5.20886	1.90004e-07	1.79465e-06	DOWN
ENSG00000091536	10.2707	0.409656	0.378312	1.08285	0.278875	0.381958	NO
ENSG00000091542	3426.78	-0.680276	0.140735	-4.83375	1.33983e-06	9.84839e-06	DOWN
ENSG00000091583	0.347346	0.0721954	1.2469	0.0578998	0.953828	NA	NO
ENSG00000091592	344.116	0.372389	0.188914	1.97121	0.0487002	0.0903315	NO
ENSG00000091622	84.5353	0.679553	0.142138	4.78093	1.74482e-06	1.24601e-05	NO
ENSG00000091640	2175.47	-0.670982	0.149667	-4.48318	7.35384e-06	4.43451e-05	NO
ENSG00000091651	3.68573	0.633383	0.789238	0.802526	0.422249	0.528366	NO
ENSG00000091656	659.227	0.201289	0.130639	1.54081	0.123364	0.196467	NO
ENSG00000091704	16.5747	0.529995	0.277423	1.91042	0.0560793	0.101762	NO
ENSG00000091732	537.057	-0.585357	0.106006	-5.52194	3.35279e-08	3.90878e-07	DOWN
ENSG00000091831	545.498	-0.431059	0.185706	-2.32119	0.0202768	0.0427147	NO
ENSG00000091844	27.9067	0.883846	0.277685	3.18291	0.00145804	0.00446776	NO
ENSG00000091879	231.05	0.625846	0.222263	2.81579	0.0048657	0.0125619	NO
ENSG00000091947	439.091	-0.496091	0.0953293	-5.20398	1.95068e-07	1.83501e-06	DOWN
ENSG00000091972	101.392	0.656448	0.250784	2.61758	0.00885561	0.0211341	NO
ENSG00000091986	7097.66	2.38763	0.201467	11.8512	2.1217e-32	1.71212e-29	UP
ENSG00000092009	36.303	1.61718	0.296982	5.44538	5.16942e-08	5.71779e-07	UP
ENSG00000092010	748.775	0.0832348	0.14701	0.566184	0.571269	0.664249	NO
ENSG00000092020	438.243	-0.458227	0.176511	-2.59603	0.00943083	0.0222891	NO
ENSG00000092036	301.145	0.106374	0.0917223	1.15974	0.246157	0.344805	NO
ENSG00000092051	11.2934	1.03523	0.248592	4.16436	3.12229e-05	0.00015641	NO
ENSG00000092054	467496	-0.726203	0.300619	-2.41569	0.0157053	0.0345696	NO
ENSG00000092067	0.187272	0.844734	2.36158	0.357699	0.720568	NA	NO
ENSG00000092068	366.968	-0.409526	0.163124	-2.51051	0.0120556	0.027471	NO
ENSG00000092094	81.7911	-0.15329	0.140662	-1.08977	0.275814	0.378464	NO
ENSG00000092096	164.582	1.37196	0.187947	7.29975	2.88297e-13	1.04304e-11	UP
ENSG00000092098	368.289	-0.680478	0.161871	-4.20382	2.62447e-05	0.000134968	NO
ENSG00000092108	701.452	-0.225934	0.170258	-1.32701	0.184506	0.27332	NO
ENSG00000092140	186.021	0.111438	0.185169	0.601816	0.547296	0.643878	NO
ENSG00000092148	2899.06	-0.633116	0.182963	-3.46035	0.000539482	0.00187611	NO
ENSG00000092199	4049.56	-0.104551	0.0656751	-1.59195	0.111396	0.180979	NO
ENSG00000092200	3.7758	0.66486	0.58178	1.1428	0.25312	0.352882	NO
ENSG00000092201	914.022	0.141846	0.0858406	1.65243	0.0984459	0.163112	NO
ENSG00000092203	1396.59	-0.546876	0.0818975	-6.67757	2.42935e-11	5.94054e-10	DOWN
ENSG00000092208	116.727	-0.265061	0.129672	-2.04409	0.040945	0.0779675	NO
ENSG00000092295	8.71148	0.509473	0.292986	1.7389	0.0820521	0.140213	NO
ENSG00000092330	299.457	-0.0245875	0.0820571	-0.299639	0.764453	0.827689	NO
ENSG00000092345	0.566741	0.629434	1.64764	0.382021	0.702445	NA	NO
ENSG00000092377	8.44331	-0.00608754	0.823368	-0.00739346	0.994101	0.995657	NO
ENSG00000092421	550.203	-0.0920648	0.14851	-0.619923	0.535308	0.633267	NO
ENSG00000092439	795.122	0.200218	0.140337	1.42669	0.153668	0.23565	NO
ENSG00000092445	154.713	1.39076	0.199941	6.95585	3.50432e-12	1.04398e-10	UP
ENSG00000092470	45.3269	0.41568	0.183497	2.26533	0.0234927	0.0484141	NO
ENSG00000092529	18197.5	-0.925815	0.174245	-5.31329	1.07663e-07	1.09073e-06	DOWN
ENSG00000092531	1046.34	-0.257789	0.0963706	-2.67497	0.00747356	0.0182255	NO
ENSG00000092607	3812.01	-0.602331	0.133684	-4.50562	6.61786e-06	4.0311e-05	NO
ENSG00000092621	246.396	1.9399	0.233558	8.30585	9.91064e-17	6.78751e-15	UP
ENSG00000092758	23.0391	1.05668	0.395488	2.67185	0.00754344	0.0183711	NO
ENSG00000092820	993.071	0.895048	0.173465	5.15982	2.47188e-07	2.25003e-06	UP
ENSG00000092841	4682.17	0.599219	0.141651	4.23026	2.33424e-05	0.000122279	NO
ENSG00000092847	735.841	-0.140843	0.0524133	-2.68716	0.0072063	0.0176473	NO
ENSG00000092850	0.810102	1.31778	1.18775	1.10948	0.267224	NA	NO
ENSG00000092853	22.1436	0.405038	0.250827	1.61481	0.106352	0.173988	NO
ENSG00000092871	354.408	0.139425	0.104076	1.33965	0.180358	0.268161	NO
ENSG00000092929	178.127	0.491886	0.165646	2.96949	0.0029829	0.00827049	NO
ENSG00000092931	507.75	-0.210351	0.0590061	-3.5649	0.000363997	0.00132727	NO
ENSG00000092964	1749.41	0.483674	0.0991446	4.87847	1.06913e-06	8.10912e-06	UP
ENSG00000092969	660.288	0.759175	0.166257	4.56628	4.96464e-06	3.13841e-05	NO
ENSG00000092978	165.881	0.305872	0.131773	2.3212	0.0202761	0.0427147	NO
ENSG00000093000	515.087	0.0686798	0.112427	0.610886	0.541275	0.638494	NO
ENSG00000093009	7.54747	0.943271	0.495638	1.90314	0.0570218	0.103191	NO
ENSG00000093010	857.637	0.0124086	0.0944975	0.131312	0.895529	0.926013	NO
ENSG00000093072	308.792	0.720262	0.21884	3.29128	0.000997328	0.00319806	NO
ENSG00000093144	997.895	-0.177233	0.167784	-1.05632	0.290824	0.39503	NO
ENSG00000093167	2418.61	-0.386651	0.114709	-3.3707	0.000749762	0.00249966	NO
ENSG00000093183	614.742	0.135161	0.0760283	1.77777	0.0754416	0.130807	NO
ENSG00000093217	23.4576	0.813772	0.236787	3.43673	0.000588786	0.00202256	NO
ENSG00000094631	363.458	-0.10499	0.170682	-0.615119	0.538476	0.636122	NO
ENSG00000094661	22.4881	0.219961	0.175636	1.25237	0.210436	0.304489	NO
ENSG00000094755	70.7122	0.175031	0.107552	1.62741	0.103651	0.17041	NO
ENSG00000094796	8.77846	3.73736	1.80646	2.06889	0.0385564	0.0741485	NO
ENSG00000094804	21.9032	0.847335	0.245224	3.45535	0.000549582	0.00190944	NO
ENSG00000094841	213.757	-0.341086	0.157258	-2.16896	0.0300861	0.0600751	NO
ENSG00000094880	430.378	-0.00935853	0.0885676	-0.105665	0.915848	0.940569	NO
ENSG00000094914	202.976	-0.131379	0.117134	-1.12162	0.262025	0.363087	NO
ENSG00000094916	1232.33	0.262998	0.0914073	2.87721	0.00401214	0.0106745	NO
ENSG00000094963	1137.17	-0.673582	0.251146	-2.68203	0.00731769	0.01788	NO
ENSG00000094975	345.539	0.415541	0.178013	2.33433	0.0195785	0.0414688	NO
ENSG00000095002	313.147	-0.0833861	0.16869	-0.494316	0.621083	0.708165	NO
ENSG00000095015	281.942	0.447754	0.165052	2.7128	0.00667169	0.0165345	NO
ENSG00000095059	744.358	-0.843368	0.130248	-6.47509	9.47567e-11	2.03551e-09	DOWN
ENSG00000095066	682.667	-0.225648	0.140533	-1.60566	0.108348	0.17677	NO
ENSG00000095110	4.12853	0.526374	0.405621	1.2977	0.194391	0.285322	NO
ENSG00000095139	1703.05	0.0983137	0.0753357	1.30501	0.19189	0.282254	NO
ENSG00000095203	181.061	1.94713	0.23738	8.2026	2.35244e-16	1.51077e-14	UP
ENSG00000095209	1850.91	-0.683194	0.17934	-3.80949	0.000139252	0.000570155	NO
ENSG00000095261	440.746	-0.0172742	0.116623	-0.14812	0.882248	0.916416	NO
ENSG00000095303	187.877	1.14003	0.164146	6.94519	3.77942e-12	1.12234e-10	UP
ENSG00000095319	676.6	0.0870388	0.0767102	1.13464	0.256524	0.35677	NO
ENSG00000095321	5276.37	-0.495257	0.186528	-2.65513	0.00792769	0.0192161	NO
ENSG00000095370	511.716	-0.181187	0.155575	-1.16463	0.244167	0.34278	NO
ENSG00000095380	202.949	0.216997	0.108826	1.99399	0.0461533	0.0862991	NO
ENSG00000095383	91.9285	0.25656	0.157544	1.6285	0.10342	0.170119	NO
ENSG00000095397	26.8284	1.74511	0.287881	6.06193	1.34498e-09	2.16879e-08	UP
ENSG00000095464	21.6798	-0.0246335	0.177604	-0.138699	0.889688	0.921669	NO
ENSG00000095485	297.498	-0.272556	0.149579	-1.82215	0.0684326	0.120389	NO
ENSG00000095539	75.519	-0.000619621	0.162214	-0.00381979	0.996952	0.997538	NO
ENSG00000095564	1110.75	0.285129	0.119568	2.38467	0.0170944	0.0370868	NO
ENSG00000095574	593.269	-0.263152	0.107822	-2.44061	0.0146624	0.0325754	NO
ENSG00000095585	45.7933	0.631484	0.244358	2.58426	0.00975878	0.0229299	NO
ENSG00000095587	36.2816	-0.710881	0.274983	-2.58519	0.00973263	0.02288	NO
ENSG00000095596	0.272306	1.20132	3.03575	0.395726	0.692307	NA	NO
ENSG00000095627	40.35	0.37167	0.221887	1.67504	0.0939265	0.156798	NO
ENSG00000095637	7712.91	0.0839639	0.189955	0.442019	0.658475	0.740236	NO
ENSG00000095713	58.4056	2.07323	0.414015	5.00763	5.51036e-07	4.51932e-06	UP
ENSG00000095739	42.6325	1.27824	0.398234	3.20979	0.00132834	0.00411585	NO
ENSG00000095752	2.6612	2.45518	0.616659	3.98142	6.85047e-05	0.000306742	NO
ENSG00000095777	5.22999	0.426949	0.49274	0.866479	0.386227	0.493147	NO
ENSG00000095787	619.986	0.153172	0.0623358	2.45721	0.0140022	0.0312969	NO
ENSG00000095794	360.33	-0.284352	0.144958	-1.96162	0.0498065	0.0920635	NO
ENSG00000095906	224.778	-0.430003	0.148634	-2.89303	0.00381545	0.0102201	NO
ENSG00000095917	25.6172	1.86679	0.495109	3.77047	0.000162942	0.000653174	NO
ENSG00000095932	1.38069	2.49178	0.753641	3.30632	0.000945293	0.0030523	NO
ENSG00000095951	238.868	0.634322	0.151175	4.19595	2.71726e-05	0.000138971	NO
ENSG00000095970	7.61319	2.97469	0.598375	4.97128	6.65112e-07	5.31631e-06	UP
ENSG00000096060	3175.09	-1.13444	0.350842	-3.23348	0.0012229	0.00382878	NO
ENSG00000096063	440.344	-0.412953	0.111259	-3.71164	0.000205917	0.000800717	NO
ENSG00000096070	340.972	-0.208978	0.113405	-1.84275	0.0653661	0.115866	NO
ENSG00000096080	682.603	-0.513323	0.142766	-3.59556	0.000323699	0.00119654	NO
ENSG00000096088	0.708371	-0.0925251	0.844452	-0.109568	0.912752	NA	NO
ENSG00000096092	104.292	0.692613	0.155212	4.46237	8.10585e-06	4.83589e-05	NO
ENSG00000096093	185.92	0.396372	0.118066	3.3572	0.000787373	0.00260676	NO
ENSG00000096150	4.20557	0.0138936	0.523705	0.0265294	0.978835	0.984312	NO
ENSG00000096155	130.398	0.997441	0.700605	1.42369	0.154537	0.236627	NO
ENSG00000096171	8.39572	-0.101176	0.318394	-0.317771	0.750659	0.817334	NO
ENSG00000096384	20542.6	-0.448527	0.101481	-4.4198	9.87927e-06	5.76239e-05	NO
ENSG00000096395	0.504816	0.783722	1.01147	0.774835	0.438437	NA	NO
ENSG00000096401	1257.3	-0.288353	0.0950938	-3.0323	0.00242695	0.006918	NO
ENSG00000096433	567.671	0.558561	0.110134	5.07167	3.94331e-07	3.35416e-06	UP
[truncated: 17,724 more rows]

## Sheet: goa_ups
	ID	Description	GeneRatio	BgRatio	pvalue	p.adjust	qvalue	geneID	Count
GO:0030198	GO:0030198	extracellular matrix organization	103/1537	376/21261	2.1437e-33	7.78234e-30	5.92291e-30	ENSG00000019144/ENSG00000049540/ENSG00000060718/ENSG00000077942/ENSG00000078098/ENSG00000080573/ENSG00000082293/ENSG00000084636/ENSG00000086062/ENSG00000087116/ENSG00000087245/ENSG00000091986/ENSG00000092009/ENSG00000097007/ENSG00000100448/ENSG00000105329/ENSG00000105509/ENSG00000105664/ENSG00000106397/ENSG00000106624/ENSG00000106823/ENSG00000108821/ENSG00000111799/ENSG00000112562/ENSG00000113083…	103
GO:0043062	GO:0043062	extracellular structure organization	103/1537	377/21261	2.74946e-33	7.78234e-30	5.92291e-30	ENSG00000019144/ENSG00000049540/ENSG00000060718/ENSG00000077942/ENSG00000078098/ENSG00000080573/ENSG00000082293/ENSG00000084636/ENSG00000086062/ENSG00000087116/ENSG00000087245/ENSG00000091986/ENSG00000092009/ENSG00000097007/ENSG00000100448/ENSG00000105329/ENSG00000105509/ENSG00000105664/ENSG00000106397/ENSG00000106624/ENSG00000106823/ENSG00000108821/ENSG00000111799/ENSG00000112562/ENSG00000113083…	103
GO:0045229	GO:0045229	external encapsulating structure organization	103/1537	379/21261	4.50938e-33	8.5092e-30	6.4761e-30	ENSG00000019144/ENSG00000049540/ENSG00000060718/ENSG00000077942/ENSG00000078098/ENSG00000080573/ENSG00000082293/ENSG00000084636/ENSG00000086062/ENSG00000087116/ENSG00000087245/ENSG00000091986/ENSG00000092009/ENSG00000097007/ENSG00000100448/ENSG00000105329/ENSG00000105509/ENSG00000105664/ENSG00000106397/ENSG00000106624/ENSG00000106823/ENSG00000108821/ENSG00000111799/ENSG00000112562/ENSG00000113083…	103
GO:0031589	GO:0031589	cell-substrate adhesion	92/1537	403/21261	1.29372e-23	1.83094e-20	1.39348e-20	ENSG00000005884/ENSG00000026508/ENSG00000044524/ENSG00000072110/ENSG00000077942/ENSG00000079691/ENSG00000080573/ENSG00000084636/ENSG00000085733/ENSG00000087077/ENSG00000087589/ENSG00000091986/ENSG00000092445/ENSG00000097007/ENSG00000103647/ENSG00000104332/ENSG00000105855/ENSG00000106366/ENSG00000106823/ENSG00000108821/ENSG00000109743/ENSG00000110880/ENSG00000115414/ENSG00000116962/ENSG00000118523…	92
GO:0060348	GO:0060348	bone development	66/1537	231/21261	6.69089e-23	7.57543e-20	5.76544e-20	ENSG00000003137/ENSG00000072840/ENSG00000102174/ENSG00000102575/ENSG00000104415/ENSG00000105664/ENSG00000106483/ENSG00000106571/ENSG00000106809/ENSG00000108821/ENSG00000113083/ENSG00000117385/ENSG00000119699/ENSG00000119714/ENSG00000120659/ENSG00000122691/ENSG00000128606/ENSG00000131873/ENSG00000134250/ENSG00000136378/ENSG00000137573/ENSG00000143369/ENSG00000145431/ENSG00000149257/ENSG00000151348…	66
GO:0030199	GO:0030199	collagen fibril organization	38/1537	85/21261	2.10336e-21	1.98452e-18	1.51036e-18	ENSG00000060718/ENSG00000080573/ENSG00000087116/ENSG00000105664/ENSG00000106397/ENSG00000106624/ENSG00000108821/ENSG00000111799/ENSG00000113083/ENSG00000115318/ENSG00000122176/ENSG00000129038/ENSG00000130635/ENSG00000134013/ENSG00000136378/ENSG00000138061/ENSG00000138080/ENSG00000138131/ENSG00000139329/ENSG00000141756/ENSG00000143196/ENSG00000145423/ENSG00000149257/ENSG00000151388/ENSG00000156140…	38
GO:0007409	GO:0007409	axonogenesis	95/1537	476/21261	5.85338e-20	4.73371e-17	3.60269e-17	ENSG00000010810/ENSG00000012171/ENSG00000039068/ENSG00000044524/ENSG00000064300/ENSG00000074047/ENSG00000075213/ENSG00000075624/ENSG00000077264/ENSG00000084234/ENSG00000085733/ENSG00000089820/ENSG00000091129/ENSG00000097007/ENSG00000100285/ENSG00000105245/ENSG00000105426/ENSG00000106571/ENSG00000107562/ENSG00000108797/ENSG00000110400/ENSG00000111962/ENSG00000112655/ENSG00000114251/ENSG00000115414…	95
GO:0098742	GO:0098742	cell-cell adhesion via plasma-membrane adhesion molecules	75/1537	324/21261	7.70678e-20	5.45351e-17	4.15051e-17	ENSG00000005884/ENSG00000009694/ENSG00000039068/ENSG00000069188/ENSG00000072071/ENSG00000075275/ENSG00000081818/ENSG00000083857/ENSG00000105426/ENSG00000106404/ENSG00000110400/ENSG00000112655/ENSG00000112852/ENSG00000113248/ENSG00000120324/ENSG00000120327/ENSG00000120328/ENSG00000128594/ENSG00000129474/ENSG00000131409/ENSG00000136826/ENSG00000140937/ENSG00000142949/ENSG00000143341/ENSG00000144619…	75
GO:0001503	GO:0001503	ossification	96/1537	496/21261	3.39486e-19	2.13537e-16	1.62517e-16	ENSG00000011028/ENSG00000018408/ENSG00000019549/ENSG00000019991/ENSG00000038427/ENSG00000041982/ENSG00000060718/ENSG00000070404/ENSG00000073756/ENSG00000074047/ENSG00000087245/ENSG00000087494/ENSG00000089041/ENSG00000101938/ENSG00000102174/ENSG00000102678/ENSG00000104332/ENSG00000104415/ENSG00000105472/ENSG00000105664/ENSG00000106571/ENSG00000108821/ENSG00000109321/ENSG00000110719/ENSG00000111341…	96
GO:0034329	GO:0034329	cell junction assembly	96/1537	500/21261	6.01748e-19	3.25089e-16	2.47416e-16	ENSG00000010278/ENSG00000019549/ENSG00000039068/ENSG00000044524/ENSG00000069188/ENSG00000072110/ENSG00000075624/ENSG00000081818/ENSG00000082397/ENSG00000084636/ENSG00000085733/ENSG00000087077/ENSG00000091129/ENSG00000097007/ENSG00000101463/ENSG00000102359/ENSG00000103647/ENSG00000104332/ENSG00000105426/ENSG00000106404/ENSG00000108797/ENSG00000110076/ENSG00000110400/ENSG00000110880/ENSG00000111249…	96
GO:0007416	GO:0007416	synapse assembly	59/1537	222/21261	6.31687e-19	3.25089e-16	2.47416e-16	ENSG00000039068/ENSG00000069188/ENSG00000081818/ENSG00000091129/ENSG00000101463/ENSG00000102359/ENSG00000105426/ENSG00000110076/ENSG00000110400/ENSG00000111249/ENSG00000112852/ENSG00000114251/ENSG00000120324/ENSG00000120327/ENSG00000128594/ENSG00000131409/ENSG00000131711/ENSG00000133216/ENSG00000140557/ENSG00000142192/ENSG00000145335/ENSG00000145864/ENSG00000146242/ENSG00000146555/ENSG00000148053…	59
GO:0007160	GO:0007160	cell-matrix adhesion	66/1537	279/21261	3.94939e-18	1.86312e-15	1.41797e-15	ENSG00000005884/ENSG00000026508/ENSG00000044524/ENSG00000072110/ENSG00000080573/ENSG00000084636/ENSG00000085733/ENSG00000087077/ENSG00000097007/ENSG00000103647/ENSG00000104332/ENSG00000105855/ENSG00000106366/ENSG00000106823/ENSG00000109743/ENSG00000110880/ENSG00000115414/ENSG00000116962/ENSG00000118523/ENSG00000119547/ENSG00000122861/ENSG00000127990/ENSG00000129474/ENSG00000132670/ENSG00000133110…	66
GO:0061448	GO:0061448	connective tissue development	68/1537	302/21261	1.95424e-17	8.50996e-15	6.47668e-15	ENSG00000019549/ENSG00000026508/ENSG00000060718/ENSG00000062282/ENSG00000072840/ENSG00000087494/ENSG00000102265/ENSG00000102678/ENSG00000104415/ENSG00000104635/ENSG00000105329/ENSG00000105664/ENSG00000105855/ENSG00000106571/ENSG00000106809/ENSG00000108821/ENSG00000111341/ENSG00000112175/ENSG00000113083/ENSG00000113721/ENSG00000114251/ENSG00000115380/ENSG00000118263/ENSG00000118523/ENSG00000120738…	68
GO:0007178	GO:0007178	transmembrane receptor protein serine/threonine kinase signaling pathway	85/1537	448/21261	1.38229e-16	5.5894e-14	4.25393e-14	ENSG00000005884/ENSG00000018408/ENSG00000026025/ENSG00000033170/ENSG00000049323/ENSG00000050165/ENSG00000069702/ENSG00000070404/ENSG00000090006/ENSG00000097007/ENSG00000101938/ENSG00000102678/ENSG00000104332/ENSG00000105329/ENSG00000105664/ENSG00000105855/ENSG00000106483/ENSG00000108175/ENSG00000110195/ENSG00000112175/ENSG00000113083/ENSG00000114251/ENSG00000115306/ENSG00000118707/ENSG00000119547…	85
GO:0010975	GO:0010975	regulation of neuron projection development	89/1537	484/21261	1.96933e-16	7.43225e-14	5.65647e-14	ENSG00000004777/ENSG00000005884/ENSG00000010810/ENSG00000012171/ENSG00000026025/ENSG00000039068/ENSG00000044524/ENSG00000062524/ENSG00000072832/ENSG00000075213/ENSG00000077264/ENSG00000089820/ENSG00000091129/ENSG00000097007/ENSG00000099365/ENSG00000100968/ENSG00000102383/ENSG00000104332/ENSG00000104435/ENSG00000105426/ENSG00000107130/ENSG00000107562/ENSG00000111249/ENSG00000111962/ENSG00000112175…	89
GO:0007156	GO:0007156	homophilic cell adhesion via plasma membrane adhesion molecules	52/1537	205/21261	6.47549e-16	2.29111e-13	1.7437e-13	ENSG00000039068/ENSG00000069188/ENSG00000075275/ENSG00000081818/ENSG00000083857/ENSG00000110400/ENSG00000112655/ENSG00000112852/ENSG00000113248/ENSG00000120324/ENSG00000120327/ENSG00000120328/ENSG00000140937/ENSG00000143341/ENSG00000144619/ENSG00000146555/ENSG00000148357/ENSG00000149571/ENSG00000158258/ENSG00000166341/ENSG00000169851/ENSG00000169855/ENSG00000170558/ENSG00000177707/ENSG00000177839…	52
GO:0032963	GO:0032963	collagen metabolic process	38/1537	119/21261	1.64652e-15	5.4829e-13	4.17287e-13	ENSG00000011028/ENSG00000026025/ENSG00000065308/ENSG00000078098/ENSG00000087116/ENSG00000087245/ENSG00000089041/ENSG00000090530/ENSG00000105329/ENSG00000106333/ENSG00000106397/ENSG00000108784/ENSG00000108821/ENSG00000110811/ENSG00000117385/ENSG00000119699/ENSG00000123342/ENSG00000130635/ENSG00000136244/ENSG00000138080/ENSG00000142552/ENSG00000143387/ENSG00000144567/ENSG00000149257/ENSG00000149968…	38
GO:0010810	GO:0010810	regulation of cell-substrate adhesion	56/1537	240/21261	2.6229e-15	8.24902e-13	6.27809e-13	ENSG00000005884/ENSG00000044524/ENSG00000077942/ENSG00000079691/ENSG00000084636/ENSG00000087589/ENSG00000091986/ENSG00000097007/ENSG00000103647/ENSG00000104332/ENSG00000106366/ENSG00000106823/ENSG00000108821/ENSG00000109743/ENSG00000110880/ENSG00000115414/ENSG00000116962/ENSG00000119547/ENSG00000122861/ENSG00000132670/ENSG00000133110/ENSG00000137801/ENSG00000138080/ENSG00000144810/ENSG00000150760…	56
GO:0071559	GO:0071559	response to transforming growth factor beta	66/1537	316/21261	3.03065e-15	9.02974e-13	6.87227e-13	ENSG00000005884/ENSG00000010810/ENSG00000033170/ENSG00000049323/ENSG00000050165/ENSG00000069702/ENSG00000090006/ENSG00000097007/ENSG00000101825/ENSG00000104332/ENSG00000105329/ENSG00000105855/ENSG00000108175/ENSG00000108821/ENSG00000110195/ENSG00000113083/ENSG00000114251/ENSG00000115226/ENSG00000119547/ENSG00000119681/ENSG00000119699/ENSG00000122176/ENSG00000125965/ENSG00000128045/ENSG00000128791…	66
GO:0071560	GO:0071560	cellular response to transforming growth factor beta stimulus	64/1537	310/21261	1.42302e-14	4.02786e-12	3.06549e-12	ENSG00000005884/ENSG00000010810/ENSG00000033170/ENSG00000049323/ENSG00000050165/ENSG00000069702/ENSG00000090006/ENSG00000097007/ENSG00000104332/ENSG00000105329/ENSG00000105855/ENSG00000108175/ENSG00000108821/ENSG00000110195/ENSG00000113083/ENSG00000114251/ENSG00000119547/ENSG00000119681/ENSG00000119699/ENSG00000122176/ENSG00000125965/ENSG00000128045/ENSG00000128791/ENSG00000133110/ENSG00000137801…	64
GO:0051216	GO:0051216	cartilage development	52/1537	222/21261	2.19505e-14	5.91724e-12	4.50344e-12	ENSG00000019549/ENSG00000026508/ENSG00000060718/ENSG00000072840/ENSG00000087494/ENSG00000102265/ENSG00000102678/ENSG00000104415/ENSG00000104635/ENSG00000105329/ENSG00000105664/ENSG00000105855/ENSG00000106571/ENSG00000106809/ENSG00000108821/ENSG00000111341/ENSG00000112175/ENSG00000114251/ENSG00000115380/ENSG00000118523/ENSG00000125965/ENSG00000128791/ENSG00000131873/ENSG00000134013/ENSG00000136378…	52
GO:0002062	GO:0002062	chondrocyte differentiation	35/1537	121/21261	5.76188e-13	1.48264e-10	1.12839e-10	ENSG00000019549/ENSG00000060718/ENSG00000087494/ENSG00000102678/ENSG00000104415/ENSG00000104635/ENSG00000105329/ENSG00000105664/ENSG00000106571/ENSG00000115380/ENSG00000118523/ENSG00000125965/ENSG00000128791/ENSG00000131873/ENSG00000134013/ENSG00000136378/ENSG00000136999/ENSG00000137573/ENSG00000143369/ENSG00000143867/ENSG00000145423/ENSG00000149257/ENSG00000151348/ENSG00000151388/ENSG00000156427…	35
GO:0090287	GO:0090287	regulation of cellular response to growth factor stimulus	69/1537	387/21261	2.27201e-12	5.5921e-10	4.25599e-10	ENSG00000005884/ENSG00000011465/ENSG00000020181/ENSG00000049323/ENSG00000050165/ENSG00000064300/ENSG00000069702/ENSG00000070404/ENSG00000077782/ENSG00000090006/ENSG00000097007/ENSG00000101938/ENSG00000102678/ENSG00000104332/ENSG00000105329/ENSG00000106483/ENSG00000110195/ENSG00000112290/ENSG00000112562/ENSG00000113083/ENSG00000114251/ENSG00000119547/ENSG00000119699/ENSG00000123610/ENSG00000125965…	69
GO:0050803	GO:0050803	regulation of synapse structure or activity	57/1537	288/21261	2.48332e-12	5.85753e-10	4.458e-10	ENSG00000004777/ENSG00000010810/ENSG00000072071/ENSG00000077264/ENSG00000091129/ENSG00000095970/ENSG00000097007/ENSG00000100968/ENSG00000101463/ENSG00000102359/ENSG00000102383/ENSG00000104888/ENSG00000105426/ENSG00000108797/ENSG00000110324/ENSG00000110400/ENSG00000111249/ENSG00000113758/ENSG00000114251/ENSG00000128805/ENSG00000130203/ENSG00000131409/ENSG00000133216/ENSG00000134072/ENSG00000138758…	57
GO:0050807	GO:0050807	regulation of synapse organization	55/1537	281/21261	9.5074e-12	2.15286e-09	1.63848e-09	ENSG00000004777/ENSG00000010810/ENSG00000072071/ENSG00000077264/ENSG00000091129/ENSG00000095970/ENSG00000097007/ENSG00000100968/ENSG00000101463/ENSG00000102359/ENSG00000102383/ENSG00000105426/ENSG00000108797/ENSG00000110324/ENSG00000110400/ENSG00000111249/ENSG00000113758/ENSG00000114251/ENSG00000128805/ENSG00000130203/ENSG00000131409/ENSG00000133216/ENSG00000134072/ENSG00000138758/ENSG00000140557…	55
GO:0007179	GO:0007179	transforming growth factor beta receptor signaling pathway	51/1537	251/21261	1.27569e-11	2.77757e-09	2.11393e-09	ENSG00000005884/ENSG00000033170/ENSG00000049323/ENSG00000050165/ENSG00000069702/ENSG00000090006/ENSG00000105329/ENSG00000105855/ENSG00000108175/ENSG00000110195/ENSG00000113083/ENSG00000119547/ENSG00000119681/ENSG00000119699/ENSG00000122176/ENSG00000125965/ENSG00000128045/ENSG00000128791/ENSG00000137801/ENSG00000138080/ENSG00000138615/ENSG00000138829/ENSG00000140682/ENSG00000144730/ENSG00000153071…	51
GO:0007411	GO:0007411	axon guidance	50/1537	246/21261	1.99946e-11	4.04249e-09	3.07662e-09	ENSG00000010810/ENSG00000012171/ENSG00000044524/ENSG00000064300/ENSG00000074047/ENSG00000075213/ENSG00000091129/ENSG00000106571/ENSG00000107562/ENSG00000110400/ENSG00000112655/ENSG00000114251/ENSG00000116147/ENSG00000118263/ENSG00000122877/ENSG00000130827/ENSG00000133216/ENSG00000134250/ENSG00000136830/ENSG00000142192/ENSG00000143869/ENSG00000144619/ENSG00000144771/ENSG00000144857/ENSG00000148357…	50
GO:0097485	GO:0097485	neuron projection guidance	50/1537	246/21261	1.99946e-11	4.04249e-09	3.07662e-09	ENSG00000010810/ENSG00000012171/ENSG00000044524/ENSG00000064300/ENSG00000074047/ENSG00000075213/ENSG00000091129/ENSG00000106571/ENSG00000107562/ENSG00000110400/ENSG00000112655/ENSG00000114251/ENSG00000116147/ENSG00000118263/ENSG00000122877/ENSG00000130827/ENSG00000133216/ENSG00000134250/ENSG00000136830/ENSG00000142192/ENSG00000143869/ENSG00000144619/ENSG00000144771/ENSG00000144857/ENSG00000148357…	50
GO:0033627	GO:0033627	cell adhesion mediated by integrin	28/1537	91/21261	2.3051e-11	4.37481e-09	3.32954e-09	ENSG00000005884/ENSG00000019549/ENSG00000084636/ENSG00000103335/ENSG00000105855/ENSG00000106366/ENSG00000122861/ENSG00000128342/ENSG00000132205/ENSG00000133789/ENSG00000136999/ENSG00000137809/ENSG00000138061/ENSG00000138080/ENSG00000144668/ENSG00000145423/ENSG00000152270/ENSG00000161638/ENSG00000162407/ENSG00000166086/ENSG00000166147/ENSG00000168743/ENSG00000169750/ENSG00000182197/ENSG00000185499…	28
GO:0090092	GO:0090092	regulation of transmembrane receptor protein serine/threonine kinase signaling pathway	60/1537	329/21261	2.38627e-11	4.37481e-09	3.32954e-09	ENSG00000005884/ENSG00000049323/ENSG00000050165/ENSG00000069702/ENSG00000070404/ENSG00000090006/ENSG00000097007/ENSG00000101938/ENSG00000102678/ENSG00000104332/ENSG00000105329/ENSG00000106483/ENSG00000110195/ENSG00000112175/ENSG00000113083/ENSG00000114251/ENSG00000119547/ENSG00000119699/ENSG00000123384/ENSG00000123610/ENSG00000125965/ENSG00000128045/ENSG00000128791/ENSG00000134250/ENSG00000134363…	60
GO:0099173	GO:0099173	postsynapse organization	46/1537	216/21261	2.39567e-11	4.37481e-09	3.32954e-09	ENSG00000004777/ENSG00000005884/ENSG00000010810/ENSG00000072110/ENSG00000075624/ENSG00000077264/ENSG00000085733/ENSG00000091129/ENSG00000092820/ENSG00000095970/ENSG00000100285/ENSG00000101938/ENSG00000102383/ENSG00000105426/ENSG00000108797/ENSG00000110076/ENSG00000111249/ENSG00000112079/ENSG00000113758/ENSG00000114251/ENSG00000128594/ENSG00000128805/ENSG00000130203/ENSG00000131409/ENSG00000133216…	46
GO:0051962	GO:0051962	positive regulation of nervous system development	59/1537	323/21261	3.27228e-11	5.78886e-09	4.40573e-09	ENSG00000038427/ENSG00000064309/ENSG00000078900/ENSG00000101463/ENSG00000102359/ENSG00000105245/ENSG00000105329/ENSG00000106571/ENSG00000107562/ENSG00000111249/ENSG00000113758/ENSG00000115414/ENSG00000115738/ENSG00000122877/ENSG00000128342/ENSG00000128482/ENSG00000130827/ENSG00000131409/ENSG00000131711/ENSG00000133216/ENSG00000136244/ENSG00000138311/ENSG00000140557/ENSG00000143320/ENSG00000146242…	59
GO:0032956	GO:0032956	regulation of actin cytoskeleton organization	64/1537	368/21261	4.31244e-11	7.39779e-09	5.63024e-09	ENSG00000009694/ENSG00000034510/ENSG00000042493/ENSG00000044524/ENSG00000049540/ENSG00000050327/ENSG00000050405/ENSG00000075275/ENSG00000077264/ENSG00000079691/ENSG00000085733/ENSG00000090924/ENSG00000097007/ENSG00000103187/ENSG00000103490/ENSG00000103647/ENSG00000104332/ENSG00000104728/ENSG00000107562/ENSG00000109743/ENSG00000112290/ENSG00000113721/ENSG00000115306/ENSG00000118523/ENSG00000119699…	64
GO:0010811	GO:0010811	positive regulation of cell-substrate adhesion	33/1537	126/21261	5.12841e-11	8.5388e-09	6.49863e-09	ENSG00000005884/ENSG00000079691/ENSG00000084636/ENSG00000087589/ENSG00000091986/ENSG00000097007/ENSG00000104332/ENSG00000106823/ENSG00000115414/ENSG00000116962/ENSG00000138080/ENSG00000144810/ENSG00000150760/ENSG00000153071/ENSG00000154096/ENSG00000154175/ENSG00000161638/ENSG00000163520/ENSG00000164176/ENSG00000168743/ENSG00000169499/ENSG00000169750/ENSG00000170961/ENSG00000172638/ENSG00000179820…	33
GO:0072001	GO:0072001	renal system development	61/1537	345/21261	6.13912e-11	9.9296e-09	7.55712e-09	ENSG00000003137/ENSG00000005884/ENSG00000018408/ENSG00000058262/ENSG00000074047/ENSG00000078900/ENSG00000099139/ENSG00000104332/ENSG00000105696/ENSG00000106571/ENSG00000112655/ENSG00000112837/ENSG00000113721/ENSG00000114251/ENSG00000115884/ENSG00000116962/ENSG00000117724/ENSG00000118762/ENSG00000120738/ENSG00000124766/ENSG00000128342/ENSG00000134250/ENSG00000134853/ENSG00000135414/ENSG00000136997…	61
GO:0048705	GO:0048705	skeletal system morphogenesis	48/1537	238/21261	6.68774e-11	1.05165e-08	8.00378e-09	ENSG00000003137/ENSG00000052850/ENSG00000060718/ENSG00000077782/ENSG00000087245/ENSG00000089041/ENSG00000102575/ENSG00000104332/ENSG00000105664/ENSG00000106483/ENSG00000106571/ENSG00000108821/ENSG00000111341/ENSG00000112559/ENSG00000118523/ENSG00000119699/ENSG00000120254/ENSG00000122691/ENSG00000128709/ENSG00000131873/ENSG00000133937/ENSG00000134853/ENSG00000138829/ENSG00000143867/ENSG00000149257…	48
GO:0016485	GO:0016485	protein processing	52/1537	271/21261	7.50657e-11	1.14851e-08	8.74094e-09	ENSG00000006042/ENSG00000011422/ENSG00000064012/ENSG00000087116/ENSG00000089041/ENSG00000092009/ENSG00000099139/ENSG00000099992/ENSG00000100345/ENSG00000100448/ENSG00000101052/ENSG00000101160/ENSG00000101294/ENSG00000102174/ENSG00000105664/ENSG00000106366/ENSG00000106571/ENSG00000106624/ENSG00000108784/ENSG00000109625/ENSG00000112378/ENSG00000121898/ENSG00000122861/ENSG00000135678/ENSG00000137801…	52
GO:0060485	GO:0060485	mesenchyme development	62/1537	356/21261	8.18068e-11	1.21871e-08	9.27521e-09	ENSG00000005102/ENSG00000012171/ENSG00000018408/ENSG00000019144/ENSG00000019549/ENSG00000019991/ENSG00000044524/ENSG00000069702/ENSG00000075213/ENSG00000077782/ENSG00000102678/ENSG00000104332/ENSG00000105329/ENSG00000108821/ENSG00000110195/ENSG00000110880/ENSG00000112175/ENSG00000112655/ENSG00000114251/ENSG00000115318/ENSG00000115414/ENSG00000118762/ENSG00000119699/ENSG00000122691/ENSG00000122694…	62
GO:0060349	GO:0060349	bone morphogenesis	29/1537	102/21261	8.73912e-11	1.26852e-08	9.65431e-09	ENSG00000003137/ENSG00000102575/ENSG00000105664/ENSG00000106483/ENSG00000106571/ENSG00000108821/ENSG00000119699/ENSG00000122691/ENSG00000131873/ENSG00000149257/ENSG00000151348/ENSG00000156103/ENSG00000156427/ENSG00000157227/ENSG00000157933/ENSG00000160200/ENSG00000163132/ENSG00000163513/ENSG00000164946/ENSG00000166886/ENSG00000168056/ENSG00000169231/ENSG00000170961/ENSG00000172819/ENSG00000173868…	29
GO:0007044	GO:0007044	cell-substrate junction assembly	29/1537	104/21261	1.46391e-10	2.07179e-08	1.57678e-08	ENSG00000044524/ENSG00000072110/ENSG00000084636/ENSG00000085733/ENSG00000087077/ENSG00000097007/ENSG00000103647/ENSG00000104332/ENSG00000110880/ENSG00000115414/ENSG00000129474/ENSG00000132670/ENSG00000135862/ENSG00000137801/ENSG00000140937/ENSG00000154096/ENSG00000157227/ENSG00000161638/ENSG00000164741/ENSG00000184009/ENSG00000184349/ENSG00000186716/ENSG00000197122/ENSG00000197747/ENSG00000248905…	29
GO:0150115	GO:0150115	cell-substrate junction organization	30/1537	111/21261	1.65261e-10	2.28182e-08	1.73662e-08	ENSG00000044524/ENSG00000072110/ENSG00000084636/ENSG00000085733/ENSG00000087077/ENSG00000097007/ENSG00000103647/ENSG00000104332/ENSG00000110880/ENSG00000115414/ENSG00000129474/ENSG00000132670/ENSG00000135862/ENSG00000137801/ENSG00000139174/ENSG00000140937/ENSG00000154096/ENSG00000157227/ENSG00000161638/ENSG00000164741/ENSG00000184009/ENSG00000184349/ENSG00000186716/ENSG00000197122/ENSG00000197747…	30
GO:0007229	GO:0007229	integrin-mediated signaling pathway	32/1537	125/21261	1.90142e-10	2.56284e-08	1.9505e-08	ENSG00000005884/ENSG00000033170/ENSG00000084636/ENSG00000097007/ENSG00000100345/ENSG00000102265/ENSG00000105855/ENSG00000109743/ENSG00000115318/ENSG00000115414/ENSG00000116962/ENSG00000118523/ENSG00000132670/ENSG00000135862/ENSG00000137809/ENSG00000144668/ENSG00000150760/ENSG00000154096/ENSG00000154734/ENSG00000159840/ENSG00000161638/ENSG00000162407/ENSG00000172037/ENSG00000196569/ENSG00000196924…	32
GO:1902903	GO:1902903	regulation of supramolecular fiber organization	71/1537	444/21261	1.94872e-10	2.56551e-08	1.95253e-08	ENSG00000009694/ENSG00000034510/ENSG00000042493/ENSG00000049540/ENSG00000050327/ENSG00000050405/ENSG00000067798/ENSG00000077264/ENSG00000079691/ENSG00000085733/ENSG00000090924/ENSG00000095970/ENSG00000097007/ENSG00000101871/ENSG00000103187/ENSG00000103490/ENSG00000103647/ENSG00000104332/ENSG00000104435/ENSG00000104728/ENSG00000105270/ENSG00000106624/ENSG00000107562/ENSG00000112290/ENSG00000115306…	71
GO:0050900	GO:0050900	leukocyte migration	73/1537	463/21261	2.0857e-10	2.68344e-08	2.04229e-08	ENSG00000002586/ENSG00000005884/ENSG00000010278/ENSG00000010810/ENSG00000050327/ENSG00000064666/ENSG00000086062/ENSG00000087245/ENSG00000095970/ENSG00000097007/ENSG00000099377/ENSG00000100345/ENSG00000100448/ENSG00000103490/ENSG00000106366/ENSG00000106538/ENSG00000107562/ENSG00000108700/ENSG00000109743/ENSG00000110080/ENSG00000110651/ENSG00000112175/ENSG00000113296/ENSG00000114251/ENSG00000120129…	73
GO:0050767	GO:0050767	regulation of neurogenesis	69/1537	427/21261	2.2059e-10	2.77502e-08	2.11198e-08	ENSG00000006042/ENSG00000012171/ENSG00000038427/ENSG00000039068/ENSG00000064309/ENSG00000075213/ENSG00000078900/ENSG00000089820/ENSG00000090520/ENSG00000095970/ENSG00000100968/ENSG00000105245/ENSG00000105329/ENSG00000105426/ENSG00000106571/ENSG00000107562/ENSG00000111249/ENSG00000113758/ENSG00000114251/ENSG00000115414/ENSG00000115738/ENSG00000116147/ENSG00000122877/ENSG00000128342/ENSG00000128482…	69
GO:1903053	GO:1903053	regulation of extracellular matrix organization	24/1537	75/21261	2.46003e-10	3.02744e-08	2.3041e-08	ENSG00000019144/ENSG00000078098/ENSG00000097007/ENSG00000105329/ENSG00000106624/ENSG00000116962/ENSG00000123384/ENSG00000135862/ENSG00000136244/ENSG00000138080/ENSG00000159216/ENSG00000162733/ENSG00000163975/ENSG00000168477/ENSG00000169604/ENSG00000170961/ENSG00000172037/ENSG00000172638/ENSG00000196569/ENSG00000197496/ENSG00000197635/ENSG00000233323/ENSG00000236236/ENSG00000259207	24
GO:0016055	GO:0016055	Wnt signaling pathway	75/1537	485/21261	2.93813e-10	3.47306e-08	2.64325e-08	ENSG00000005884/ENSG00000018408/ENSG00000019549/ENSG00000020181/ENSG00000050165/ENSG00000075275/ENSG00000097007/ENSG00000100968/ENSG00000102678/ENSG00000104332/ENSG00000104415/ENSG00000105329/ENSG00000106483/ENSG00000106571/ENSG00000106723/ENSG00000108821/ENSG00000109062/ENSG00000109625/ENSG00000110092/ENSG00000110195/ENSG00000112559/ENSG00000112655/ENSG00000112837/ENSG00000114251/ENSG00000115884…	75
GO:0050770	GO:0050770	regulation of axonogenesis	38/1537	170/21261	2.94483e-10	3.47306e-08	2.64325e-08	ENSG00000012171/ENSG00000039068/ENSG00000075213/ENSG00000077264/ENSG00000089820/ENSG00000105426/ENSG00000107562/ENSG00000111962/ENSG00000114251/ENSG00000115414/ENSG00000116147/ENSG00000130827/ENSG00000131711/ENSG00000133216/ENSG00000143320/ENSG00000146426/ENSG00000148053/ENSG00000148948/ENSG00000153993/ENSG00000154096/ENSG00000154645/ENSG00000156299/ENSG00000160469/ENSG00000164050/ENSG00000168758…	38
GO:0032970	GO:0032970	regulation of actin filament-based process	67/1537	412/21261	3.0582e-10	3.53316e-08	2.68898e-08	ENSG00000009694/ENSG00000034510/ENSG00000042493/ENSG00000044524/ENSG00000049540/ENSG00000050327/ENSG00000050405/ENSG00000064666/ENSG00000075275/ENSG00000077264/ENSG00000079691/ENSG00000085733/ENSG00000090924/ENSG00000097007/ENSG00000100345/ENSG00000103187/ENSG00000103490/ENSG00000103647/ENSG00000104332/ENSG00000104728/ENSG00000107562/ENSG00000109743/ENSG00000112290/ENSG00000113721/ENSG00000115306…	67
GO:0198738	GO:0198738	cell-cell signaling by wnt	75/1537	487/21261	3.56092e-10	4.03167e-08	3.06839e-08	ENSG00000005884/ENSG00000018408/ENSG00000019549/ENSG00000020181/ENSG00000050165/ENSG00000075275/ENSG00000097007/ENSG00000100968/ENSG00000102678/ENSG00000104332/ENSG00000104415/ENSG00000105329/ENSG00000106483/ENSG00000106571/ENSG00000106723/ENSG00000108821/ENSG00000109062/ENSG00000109625/ENSG00000110092/ENSG00000110195/ENSG00000112559/ENSG00000112655/ENSG00000112837/ENSG00000114251/ENSG00000115884…	75
GO:0002685	GO:0002685	regulation of leukocyte migration	50/1537	271/21261	7.2093e-10	8.00232e-08	6.09033e-08	ENSG00000002586/ENSG00000010278/ENSG00000064666/ENSG00000095970/ENSG00000097007/ENSG00000103490/ENSG00000106366/ENSG00000106538/ENSG00000107562/ENSG00000109743/ENSG00000110080/ENSG00000110651/ENSG00000112175/ENSG00000113296/ENSG00000114251/ENSG00000120129/ENSG00000123610/ENSG00000124343/ENSG00000130300/ENSG00000131981/ENSG00000133789/ENSG00000135046/ENSG00000136141/ENSG00000136244/ENSG00000136999…	50
GO:0007266	GO:0007266	Rho protein signal transduction	35/1537	155/21261	1.10135e-09	1.19899e-07	9.12517e-08	ENSG00000005884/ENSG00000064300/ENSG00000064547/ENSG00000075275/ENSG00000076928/ENSG00000089820/ENSG00000097007/ENSG00000099331/ENSG00000116584/ENSG00000128283/ENSG00000130203/ENSG00000133121/ENSG00000137727/ENSG00000141522/ENSG00000143322/ENSG00000144891/ENSG00000147145/ENSG00000149798/ENSG00000150594/ENSG00000164220/ENSG00000164692/ENSG00000164741/ENSG00000169855/ENSG00000171680/ENSG00000172757…	35
GO:0001822	GO:0001822	kidney development	57/1537	335/21261	1.16582e-09	1.24523e-07	9.47705e-08	ENSG00000003137/ENSG00000005884/ENSG00000018408/ENSG00000058262/ENSG00000074047/ENSG00000078900/ENSG00000099139/ENSG00000104332/ENSG00000105696/ENSG00000106571/ENSG00000112655/ENSG00000113721/ENSG00000114251/ENSG00000115884/ENSG00000116962/ENSG00000117724/ENSG00000118762/ENSG00000120738/ENSG00000124766/ENSG00000128342/ENSG00000134250/ENSG00000134853/ENSG00000135414/ENSG00000136997/ENSG00000137573…	57
GO:0030111	GO:0030111	regulation of Wnt signaling pathway	59/1537	353/21261	1.21005e-09	1.26853e-07	9.65443e-08	ENSG00000005884/ENSG00000018408/ENSG00000019549/ENSG00000020181/ENSG00000050165/ENSG00000097007/ENSG00000100968/ENSG00000102678/ENSG00000104332/ENSG00000104415/ENSG00000105329/ENSG00000106483/ENSG00000106571/ENSG00000106723/ENSG00000108821/ENSG00000109062/ENSG00000110195/ENSG00000112559/ENSG00000112655/ENSG00000112837/ENSG00000114251/ENSG00000120738/ENSG00000122707/ENSG00000123384/ENSG00000124766…	59
GO:0110053	GO:0110053	regulation of actin filament organization	53/1537	301/21261	1.28127e-09	1.31878e-07	1.00368e-07	ENSG00000009694/ENSG00000034510/ENSG00000042493/ENSG00000049540/ENSG00000050327/ENSG00000050405/ENSG00000077264/ENSG00000079691/ENSG00000085733/ENSG00000090924/ENSG00000097007/ENSG00000103187/ENSG00000103490/ENSG00000103647/ENSG00000104332/ENSG00000104728/ENSG00000107562/ENSG00000112290/ENSG00000115306/ENSG00000118523/ENSG00000119699/ENSG00000128283/ENSG00000128849/ENSG00000133789/ENSG00000148180…	53
GO:0010517	GO:0010517	regulation of phospholipase activity	21/1537	63/21261	1.3899e-09	1.40504e-07	1.06933e-07	ENSG00000060558/ENSG00000064547/ENSG00000077782/ENSG00000097007/ENSG00000113721/ENSG00000116741/ENSG00000120907/ENSG00000123384/ENSG00000127472/ENSG00000134853/ENSG00000135046/ENSG00000143322/ENSG00000144891/ENSG00000145335/ENSG00000146648/ENSG00000151746/ENSG00000153246/ENSG00000198121/ENSG00000214274/ENSG00000264230/ENSG00000265190	21
GO:0042060	GO:0042060	wound healing	73/1537	485/21261	1.71517e-09	1.70343e-07	1.29643e-07	ENSG00000006327/ENSG00000010278/ENSG00000011422/ENSG00000026508/ENSG00000064666/ENSG00000075624/ENSG00000077942/ENSG00000078098/ENSG00000086062/ENSG00000092445/ENSG00000095203/ENSG00000100345/ENSG00000100448/ENSG00000101000/ENSG00000102265/ENSG00000104415/ENSG00000105329/ENSG00000105664/ENSG00000106366/ENSG00000110080/ENSG00000112562/ENSG00000112655/ENSG00000114251/ENSG00000115414/ENSG00000116711…	73
GO:0042063	GO:0042063	gliogenesis	62/1537	384/21261	1.87747e-09	1.83248e-07	1.39465e-07	ENSG00000006042/ENSG00000010278/ENSG00000026025/ENSG00000038427/ENSG00000078900/ENSG00000092621/ENSG00000095970/ENSG00000097007/ENSG00000104419/ENSG00000104728/ENSG00000105329/ENSG00000106571/ENSG00000108175/ENSG00000108784/ENSG00000108797/ENSG00000109321/ENSG00000115738/ENSG00000122877/ENSG00000123384/ENSG00000124766/ENSG00000128342/ENSG00000128482/ENSG00000135046/ENSG00000135144/ENSG00000136244…	62
GO:0016339	GO:0016339	calcium-dependent cell-cell adhesion via plasma membrane cell adhesion molecules	20/1537	59/21261	2.44429e-09	2.34528e-07	1.78492e-07	ENSG00000039068/ENSG00000081818/ENSG00000112852/ENSG00000120324/ENSG00000120327/ENSG00000129474/ENSG00000140937/ENSG00000166341/ENSG00000170558/ENSG00000177839/ENSG00000187372/ENSG00000197479/ENSG00000240184/ENSG00000291672/ENSG00000291676/ENSG00000291687/ENSG00000291689/ENSG00000291690/ENSG00000291692/ENSG00000291693	20
GO:0018212	GO:0018212	peptidyl-tyrosine modification	54/1537	318/21261	3.41609e-09	3.22308e-07	2.45299e-07	ENSG00000010810/ENSG00000013364/ENSG00000013588/ENSG00000019991/ENSG00000026508/ENSG00000044524/ENSG00000062524/ENSG00000077782/ENSG00000082458/ENSG00000086991/ENSG00000087589/ENSG00000095970/ENSG00000097007/ENSG00000101280/ENSG00000104332/ENSG00000105329/ENSG00000109321/ENSG00000109743/ENSG00000113296/ENSG00000113721/ENSG00000115380/ENSG00000116285/ENSG00000116584/ENSG00000128342/ENSG00000131370…	54
GO:0034446	GO:0034446	substrate adhesion-dependent cell spreading	27/1537	105/21261	4.42012e-09	4.10201e-07	3.12192e-07	ENSG00000077942/ENSG00000079691/ENSG00000087589/ENSG00000092445/ENSG00000097007/ENSG00000110880/ENSG00000115414/ENSG00000133110/ENSG00000135862/ENSG00000150760/ENSG00000153071/ENSG00000163975/ENSG00000167601/ENSG00000169604/ENSG00000169750/ENSG00000170961/ENSG00000179820/ENSG00000182580/ENSG00000184292/ENSG00000184349/ENSG00000196924/ENSG00000197122/ENSG00000197702/ENSG00000197747/ENSG00000259207…	27
GO:1901888	GO:1901888	regulation of cell junction assembly	45/1537	245/21261	5.85356e-09	5.27294e-07	4.01308e-07	ENSG00000019549/ENSG00000044524/ENSG00000084636/ENSG00000097007/ENSG00000101463/ENSG00000102359/ENSG00000104332/ENSG00000105426/ENSG00000110400/ENSG00000110880/ENSG00000111249/ENSG00000114251/ENSG00000131409/ENSG00000132670/ENSG00000133216/ENSG00000137801/ENSG00000140557/ENSG00000142192/ENSG00000145335/ENSG00000146242/ENSG00000148053/ENSG00000153707/ENSG00000154096/ENSG00000157227/ENSG00000158258…	45
GO:0031346	GO:0031346	positive regulation of cell projection organization	61/1537	386/21261	5.86814e-09	5.27294e-07	4.01308e-07	ENSG00000005884/ENSG00000009694/ENSG00000010810/ENSG00000044524/ENSG00000058453/ENSG00000062524/ENSG00000079691/ENSG00000089041/ENSG00000097007/ENSG00000100379/ENSG00000102383/ENSG00000104435/ENSG00000107562/ENSG00000110880/ENSG00000111249/ENSG00000112175/ENSG00000112655/ENSG00000113758/ENSG00000114251/ENSG00000115414/ENSG00000116741/ENSG00000117385/ENSG00000119699/ENSG00000128283/ENSG00000130203…	61
GO:0085029	GO:0085029	extracellular matrix assembly	19/1537	56/21261	6.01521e-09	5.32064e-07	4.04938e-07	ENSG00000019144/ENSG00000049540/ENSG00000105329/ENSG00000105509/ENSG00000106397/ENSG00000113083/ENSG00000138080/ENSG00000139174/ENSG00000140092/ENSG00000141756/ENSG00000164692/ENSG00000166482/ENSG00000168477/ENSG00000169604/ENSG00000170961/ENSG00000172638/ENSG00000233323/ENSG00000236236/ENSG00000291748	19
GO:0008154	GO:0008154	actin polymerization or depolymerization	41/1537	213/21261	6.7958e-09	5.91862e-07	4.50449e-07	ENSG00000007237/ENSG00000009694/ENSG00000034510/ENSG00000042493/ENSG00000049540/ENSG00000050405/ENSG00000077264/ENSG00000079691/ENSG00000085733/ENSG00000090924/ENSG00000097007/ENSG00000103187/ENSG00000103490/ENSG00000107562/ENSG00000108819/ENSG00000112290/ENSG00000115306/ENSG00000115935/ENSG00000128283/ENSG00000133789/ENSG00000135596/ENSG00000137460/ENSG00000140368/ENSG00000148180/ENSG00000148700…	41
GO:0018108	GO:0018108	peptidyl-tyrosine phosphorylation	53/1537	316/21261	7.40014e-09	6.3473e-07	4.83075e-07	ENSG00000010810/ENSG00000013364/ENSG00000013588/ENSG00000019991/ENSG00000026508/ENSG00000044524/ENSG00000062524/ENSG00000077782/ENSG00000082458/ENSG00000086991/ENSG00000087589/ENSG00000095970/ENSG00000097007/ENSG00000101280/ENSG00000104332/ENSG00000105329/ENSG00000109321/ENSG00000109743/ENSG00000113296/ENSG00000113721/ENSG00000115380/ENSG00000116285/ENSG00000116584/ENSG00000128342/ENSG00000131370…	53
GO:0048041	GO:0048041	focal adhesion assembly	25/1537	94/21261	7.78567e-09	6.57831e-07	5.00656e-07	ENSG00000044524/ENSG00000072110/ENSG00000084636/ENSG00000085733/ENSG00000087077/ENSG00000097007/ENSG00000103647/ENSG00000104332/ENSG00000110880/ENSG00000129474/ENSG00000132670/ENSG00000137801/ENSG00000140937/ENSG00000154096/ENSG00000157227/ENSG00000164741/ENSG00000184009/ENSG00000184349/ENSG00000186716/ENSG00000197122/ENSG00000197747/ENSG00000248905/ENSG00000288401/ENSG00000291420/ENSG00000291971	25
GO:0048771	GO:0048771	tissue remodeling	38/1537	190/21261	8.08033e-09	6.72687e-07	5.11963e-07	ENSG00000077585/ENSG00000086991/ENSG00000087245/ENSG00000089041/ENSG00000102265/ENSG00000102575/ENSG00000104332/ENSG00000105329/ENSG00000110719/ENSG00000113296/ENSG00000120659/ENSG00000125965/ENSG00000128342/ENSG00000134250/ENSG00000136235/ENSG00000136244/ENSG00000143387/ENSG00000152661/ENSG00000154237/ENSG00000157227/ENSG00000159216/ENSG00000160200/ENSG00000162733/ENSG00000164761/ENSG00000164932…	38
GO:0031345	GO:0031345	negative regulation of cell projection organization	39/1537	200/21261	1.08267e-08	8.88257e-07	6.76026e-07	ENSG00000005884/ENSG00000010810/ENSG00000012171/ENSG00000026025/ENSG00000039068/ENSG00000072832/ENSG00000075213/ENSG00000089820/ENSG00000099365/ENSG00000100968/ENSG00000104435/ENSG00000105426/ENSG00000114251/ENSG00000116147/ENSG00000130203/ENSG00000130827/ENSG00000133216/ENSG00000138311/ENSG00000138639/ENSG00000143418/ENSG00000152377/ENSG00000153071/ENSG00000153993/ENSG00000154096/ENSG00000157851…	39
GO:0007265	GO:0007265	Ras protein signal transduction	60/1537	384/21261	1.2012e-08	9.7143e-07	7.39327e-07	ENSG00000005884/ENSG00000064300/ENSG00000064547/ENSG00000075275/ENSG00000075651/ENSG00000076928/ENSG00000078369/ENSG00000089820/ENSG00000097007/ENSG00000099331/ENSG00000105137/ENSG00000111737/ENSG00000112290/ENSG00000115325/ENSG00000116584/ENSG00000124762/ENSG00000125170/ENSG00000128283/ENSG00000130203/ENSG00000133121/ENSG00000133216/ENSG00000134250/ENSG00000137727/ENSG00000138639/ENSG00000141522…	60
GO:0022604	GO:0022604	regulation of cell morphogenesis	47/1537	270/21261	1.58394e-08	1.26196e-06	9.60442e-07	ENSG00000010810/ENSG00000026508/ENSG00000082397/ENSG00000089057/ENSG00000092820/ENSG00000100345/ENSG00000100473/ENSG00000102302/ENSG00000109062/ENSG00000110880/ENSG00000111249/ENSG00000113140/ENSG00000113758/ENSG00000114251/ENSG00000115414/ENSG00000128283/ENSG00000130827/ENSG00000133216/ENSG00000135046/ENSG00000138771/ENSG00000147010/ENSG00000147065/ENSG00000149798/ENSG00000153707/ENSG00000154783…	47
GO:0048008	GO:0048008	platelet-derived growth factor receptor signaling pathway	19/1537	59/21261	1.60504e-08	1.26196e-06	9.60442e-07	ENSG00000097007/ENSG00000104213/ENSG00000109062/ENSG00000113083/ENSG00000113721/ENSG00000123384/ENSG00000127946/ENSG00000134853/ENSG00000140575/ENSG00000145335/ENSG00000145431/ENSG00000157483/ENSG00000160013/ENSG00000170962/ENSG00000173546/ENSG00000181092/ENSG00000197122/ENSG00000259207/ENSG00000291971	19
GO:0045444	GO:0045444	fat cell differentiation	48/1537	280/21261	1.84605e-08	1.43157e-06	1.08953e-06	ENSG00000018408/ENSG00000019549/ENSG00000048540/ENSG00000068323/ENSG00000073756/ENSG00000082196/ENSG00000100344/ENSG00000102554/ENSG00000102802/ENSG00000104332/ENSG00000104415/ENSG00000105270/ENSG00000105329/ENSG00000106538/ENSG00000110092/ENSG00000114251/ENSG00000115738/ENSG00000116741/ENSG00000122644/ENSG00000122877/ENSG00000130876/ENSG00000134853/ENSG00000136244/ENSG00000136826/ENSG00000139668…	48
GO:0001738	GO:0001738	morphogenesis of a polarized epithelium	25/1537	98/21261	1.94925e-08	1.49117e-06	1.13489e-06	ENSG00000075275/ENSG00000075624/ENSG00000082458/ENSG00000083857/ENSG00000097007/ENSG00000104332/ENSG00000109062/ENSG00000109944/ENSG00000112655/ENSG00000114251/ENSG00000139174/ENSG00000145423/ENSG00000147065/ENSG00000147257/ENSG00000153071/ENSG00000156299/ENSG00000160469/ENSG00000163637/ENSG00000164932/ENSG00000165533/ENSG00000165617/ENSG00000170927/ENSG00000173218/ENSG00000184009/ENSG00000291420	25
GO:0060560	GO:0060560	developmental growth involved in morphogenesis	46/1537	264/21261	2.17802e-08	1.64397e-06	1.25118e-06	ENSG00000012171/ENSG00000039068/ENSG00000041982/ENSG00000075213/ENSG00000085733/ENSG00000089057/ENSG00000089820/ENSG00000091129/ENSG00000097007/ENSG00000104332/ENSG00000105426/ENSG00000107562/ENSG00000109321/ENSG00000112290/ENSG00000112655/ENSG00000114251/ENSG00000115414/ENSG00000116147/ENSG00000130203/ENSG00000130827/ENSG00000131711/ENSG00000133083/ENSG00000133110/ENSG00000139174/ENSG00000140557…	46
GO:0002063	GO:0002063	chondrocyte development	14/1537	33/21261	2.2217e-08	1.65487e-06	1.25948e-06	ENSG00000060718/ENSG00000087494/ENSG00000105664/ENSG00000131873/ENSG00000137573/ENSG00000143369/ENSG00000145423/ENSG00000149257/ENSG00000156427/ENSG00000163513/ENSG00000172819/ENSG00000182197/ENSG00000182704/ENSG00000196562	14
GO:0032964	GO:0032964	collagen biosynthetic process	17/1537	49/21261	2.58424e-08	1.89992e-06	1.44597e-06	ENSG00000026025/ENSG00000065308/ENSG00000105329/ENSG00000106333/ENSG00000108821/ENSG00000110811/ENSG00000119699/ENSG00000130635/ENSG00000136244/ENSG00000138080/ENSG00000142552/ENSG00000149257/ENSG00000156140/ENSG00000159216/ENSG00000162733/ENSG00000166173/ENSG00000181104	17
GO:0051963	GO:0051963	regulation of synapse assembly	28/1537	121/21261	2.83346e-08	2.05644e-06	1.5651e-06	ENSG00000101463/ENSG00000102359/ENSG00000105426/ENSG00000110400/ENSG00000111249/ENSG00000114251/ENSG00000131409/ENSG00000133216/ENSG00000140557/ENSG00000142192/ENSG00000145335/ENSG00000146242/ENSG00000148053/ENSG00000153707/ENSG00000158258/ENSG00000163629/ENSG00000169992/ENSG00000172260/ENSG00000173114/ENSG00000173621/ENSG00000179542/ENSG00000180914/ENSG00000182580/ENSG00000184349/ENSG00000185008…	28
GO:0001837	GO:0001837	epithelial to mesenchymal transition	38/1537	200/21261	3.44964e-08	2.47195e-06	1.88133e-06	ENSG00000018408/ENSG00000019144/ENSG00000019549/ENSG00000019991/ENSG00000044524/ENSG00000069702/ENSG00000077782/ENSG00000104332/ENSG00000105329/ENSG00000108821/ENSG00000112175/ENSG00000114251/ENSG00000115318/ENSG00000119699/ENSG00000122691/ENSG00000122694/ENSG00000133937/ENSG00000134013/ENSG00000136244/ENSG00000140682/ENSG00000144730/ENSG00000145423/ENSG00000148737/ENSG00000149294/ENSG00000153071…	38
GO:0048762	GO:0048762	mesenchymal cell differentiation	48/1537	286/21261	3.66465e-08	2.5932e-06	1.97361e-06	ENSG00000012171/ENSG00000018408/ENSG00000019144/ENSG00000019549/ENSG00000019991/ENSG00000044524/ENSG00000069702/ENSG00000075213/ENSG00000077782/ENSG00000104332/ENSG00000105329/ENSG00000108821/ENSG00000110195/ENSG00000110880/ENSG00000112175/ENSG00000114251/ENSG00000115318/ENSG00000115414/ENSG00000119699/ENSG00000122691/ENSG00000122694/ENSG00000133937/ENSG00000134013/ENSG00000136244/ENSG00000140682…	48
GO:0016358	GO:0016358	dendrite development	45/1537	260/21261	3.80136e-08	2.65673e-06	2.02196e-06	ENSG00000004777/ENSG00000010810/ENSG00000075213/ENSG00000077264/ENSG00000097007/ENSG00000100968/ENSG00000102383/ENSG00000105426/ENSG00000108819/ENSG00000111249/ENSG00000112175/ENSG00000113758/ENSG00000118263/ENSG00000130203/ENSG00000131711/ENSG00000133083/ENSG00000133216/ENSG00000134072/ENSG00000138311/ENSG00000139174/ENSG00000142192/ENSG00000146242/ENSG00000146555/ENSG00000153707/ENSG00000156299…	45
GO:0060326	GO:0060326	cell chemotaxis	58/1537	378/21261	4.0495e-08	2.79564e-06	2.12768e-06	ENSG00000019991/ENSG00000050327/ENSG00000077782/ENSG00000087245/ENSG00000099377/ENSG00000100448/ENSG00000106366/ENSG00000106538/ENSG00000107562/ENSG00000108700/ENSG00000109743/ENSG00000112562/ENSG00000113083/ENSG00000113296/ENSG00000113721/ENSG00000114251/ENSG00000120129/ENSG00000120659/ENSG00000123610/ENSG00000131669/ENSG00000131981/ENSG00000133789/ENSG00000134853/ENSG00000135046/ENSG00000136244…	58
GO:0150063	GO:0150063	visual system development	64/1537	435/21261	4.15755e-08	2.83565e-06	2.15813e-06	ENSG00000026025/ENSG00000064309/ENSG00000069188/ENSG00000077279/ENSG00000078369/ENSG00000083857/ENSG00000101938/ENSG00000102678/ENSG00000104888/ENSG00000105419/ENSG00000106571/ENSG00000108784/ENSG00000110400/ENSG00000110719/ENSG00000113721/ENSG00000114251/ENSG00000115380/ENSG00000117122/ENSG00000118707/ENSG00000122691/ENSG00000125730/ENSG00000128791/ENSG00000130635/ENSG00000132688/ENSG00000133216…	64
GO:0006029	GO:0006029	proteoglycan metabolic process	24/1537	95/21261	4.56791e-08	3.07845e-06	2.34292e-06	ENSG00000033100/ENSG00000060718/ENSG00000108784/ENSG00000109814/ENSG00000111817/ENSG00000111962/ENSG00000122863/ENSG00000130958/ENSG00000131873/ENSG00000136378/ENSG00000137573/ENSG00000138653/ENSG00000148737/ENSG00000151348/ENSG00000151388/ENSG00000155893/ENSG00000165102/ENSG00000169105/ENSG00000170266/ENSG00000171451/ENSG00000182197/ENSG00000196562/ENSG00000197093/ENSG00000197496	24
GO:0030900	GO:0030900	forebrain development	65/1537	448/21261	5.57548e-08	3.67009e-06	2.7932e-06	ENSG00000010810/ENSG00000039068/ENSG00000039139/ENSG00000040199/ENSG00000064309/ENSG00000070031/ENSG00000074047/ENSG00000075213/ENSG00000092445/ENSG00000105245/ENSG00000105426/ENSG00000106571/ENSG00000107562/ENSG00000108175/ENSG00000108819/ENSG00000110880/ENSG00000111262/ENSG00000114251/ENSG00000115738/ENSG00000116147/ENSG00000128791/ENSG00000130449/ENSG00000130827/ENSG00000133083/ENSG00000133216…	65
GO:0048880	GO:0048880	sensory system development	65/1537	448/21261	5.57548e-08	3.67009e-06	2.7932e-06	ENSG00000026025/ENSG00000064309/ENSG00000069188/ENSG00000075213/ENSG00000077279/ENSG00000078369/ENSG00000083857/ENSG00000101938/ENSG00000102678/ENSG00000104888/ENSG00000105419/ENSG00000106571/ENSG00000108784/ENSG00000110400/ENSG00000110719/ENSG00000113721/ENSG00000114251/ENSG00000115380/ENSG00000117122/ENSG00000118707/ENSG00000122691/ENSG00000125730/ENSG00000128791/ENSG00000130635/ENSG00000132688…	65
GO:0001654	GO:0001654	eye development	63/1537	431/21261	6.75931e-08	4.37483e-06	3.32956e-06	ENSG00000026025/ENSG00000064309/ENSG00000069188/ENSG00000077279/ENSG00000078369/ENSG00000083857/ENSG00000101938/ENSG00000102678/ENSG00000104888/ENSG00000105419/ENSG00000106571/ENSG00000108784/ENSG00000110400/ENSG00000110719/ENSG00000113721/ENSG00000114251/ENSG00000115380/ENSG00000117122/ENSG00000118707/ENSG00000122691/ENSG00000128791/ENSG00000130635/ENSG00000132688/ENSG00000133216/ENSG00000134138…	63
GO:0051056	GO:0051056	regulation of small GTPase mediated signal transduction	53/1537	337/21261	6.80066e-08	4.37483e-06	3.32956e-06	ENSG00000005884/ENSG00000008323/ENSG00000050327/ENSG00000064309/ENSG00000064547/ENSG00000076928/ENSG00000089820/ENSG00000097007/ENSG00000099331/ENSG00000102302/ENSG00000104728/ENSG00000105137/ENSG00000116584/ENSG00000128805/ENSG00000128849/ENSG00000130203/ENSG00000133121/ENSG00000133216/ENSG00000133789/ENSG00000134250/ENSG00000137727/ENSG00000138639/ENSG00000141522/ENSG00000143322/ENSG00000146005…	53
GO:0097529	GO:0097529	myeloid leukocyte migration	47/1537	283/21261	7.0421e-08	4.44425e-06	3.38238e-06	ENSG00000002586/ENSG00000010278/ENSG00000050327/ENSG00000064666/ENSG00000086062/ENSG00000087245/ENSG00000095970/ENSG00000100448/ENSG00000106366/ENSG00000106538/ENSG00000107562/ENSG00000108700/ENSG00000109743/ENSG00000110651/ENSG00000113296/ENSG00000120129/ENSG00000120659/ENSG00000123610/ENSG00000124343/ENSG00000131981/ENSG00000133789/ENSG00000135046/ENSG00000136244/ENSG00000136999/ENSG00000137801…	47
GO:0031638	GO:0031638	zymogen activation	19/1537	64/21261	7.06557e-08	4.44425e-06	3.38238e-06	ENSG00000011422/ENSG00000064012/ENSG00000099992/ENSG00000101160/ENSG00000106366/ENSG00000112378/ENSG00000122861/ENSG00000137801/ENSG00000139178/ENSG00000157227/ENSG00000159216/ENSG00000159403/ENSG00000163815/ENSG00000163975/ENSG00000164099/ENSG00000182718/ENSG00000197747/ENSG00000288124/ENSG00000288512	19
GO:0060541	GO:0060541	respiratory system development	41/1537	231/21261	7.40543e-08	4.60683e-06	3.50612e-06	ENSG00000005884/ENSG00000041982/ENSG00000074047/ENSG00000075275/ENSG00000078900/ENSG00000087116/ENSG00000101160/ENSG00000102174/ENSG00000102678/ENSG00000106397/ENSG00000106571/ENSG00000112655/ENSG00000113083/ENSG00000114251/ENSG00000115318/ENSG00000116285/ENSG00000118523/ENSG00000119699/ENSG00000127528/ENSG00000128342/ENSG00000134853/ENSG00000138207/ENSG00000141448/ENSG00000142552/ENSG00000147257…	41
GO:0072006	GO:0072006	nephron development	33/1537	165/21261	7.62751e-08	4.644e-06	3.53442e-06	ENSG00000005884/ENSG00000018408/ENSG00000058262/ENSG00000105696/ENSG00000106571/ENSG00000113721/ENSG00000116962/ENSG00000118762/ENSG00000120738/ENSG00000128342/ENSG00000134250/ENSG00000134853/ENSG00000136997/ENSG00000137573/ENSG00000140575/ENSG00000143867/ENSG00000145536/ENSG00000147257/ENSG00000149571/ENSG00000157483/ENSG00000166341/ENSG00000168743/ENSG00000170962/ENSG00000172037/ENSG00000176788…	33
GO:0050920	GO:0050920	regulation of chemotaxis	45/1537	266/21261	7.62926e-08	4.644e-06	3.53442e-06	ENSG00000012171/ENSG00000020181/ENSG00000075213/ENSG00000077782/ENSG00000095970/ENSG00000105329/ENSG00000106366/ENSG00000106538/ENSG00000107562/ENSG00000109743/ENSG00000112562/ENSG00000113296/ENSG00000113721/ENSG00000114251/ENSG00000120129/ENSG00000123610/ENSG00000130827/ENSG00000133789/ENSG00000134853/ENSG00000136244/ENSG00000136999/ENSG00000137801/ENSG00000137869/ENSG00000146242/ENSG00000153993…	45
GO:0030178	GO:0030178	negative regulation of Wnt signaling pathway	35/1537	182/21261	8.67381e-08	5.1739e-06	3.93771e-06	ENSG00000018408/ENSG00000019549/ENSG00000050165/ENSG00000100968/ENSG00000102678/ENSG00000104332/ENSG00000106483/ENSG00000106571/ENSG00000109062/ENSG00000112559/ENSG00000112837/ENSG00000114251/ENSG00000120738/ENSG00000123384/ENSG00000130203/ENSG00000133937/ENSG00000139174/ENSG00000140332/ENSG00000141753/ENSG00000145423/ENSG00000146242/ENSG00000147257/ENSG00000148737/ENSG00000153071/ENSG00000164932…	35
GO:0010001	GO:0010001	glial cell differentiation	46/1537	276/21261	8.68258e-08	5.1739e-06	3.93771e-06	ENSG00000006042/ENSG00000026025/ENSG00000038427/ENSG00000078900/ENSG00000092621/ENSG00000095970/ENSG00000097007/ENSG00000104419/ENSG00000104728/ENSG00000105329/ENSG00000106571/ENSG00000108784/ENSG00000108797/ENSG00000115738/ENSG00000122877/ENSG00000123384/ENSG00000124766/ENSG00000128342/ENSG00000128482/ENSG00000135144/ENSG00000136244/ENSG00000138311/ENSG00000142192/ENSG00000146072/ENSG00000148053…	46
GO:0007596	GO:0007596	blood coagulation	44/1537	259/21261	9.3682e-08	5.52431e-06	4.20439e-06	ENSG00000010278/ENSG00000011422/ENSG00000075624/ENSG00000077942/ENSG00000078098/ENSG00000092445/ENSG00000100345/ENSG00000100448/ENSG00000101000/ENSG00000105664/ENSG00000106366/ENSG00000110080/ENSG00000116711/ENSG00000122861/ENSG00000126218/ENSG00000130203/ENSG00000132205/ENSG00000133216/ENSG00000134853/ENSG00000136244/ENSG00000137801/ENSG00000138080/ENSG00000145214/ENSG00000150594/ENSG00000157680…	44
GO:0032535	GO:0032535	regulation of cellular component size	59/1537	397/21261	9.79025e-08	5.71367e-06	4.34851e-06	ENSG00000009694/ENSG00000012171/ENSG00000034510/ENSG00000039068/ENSG00000042493/ENSG00000049540/ENSG00000050405/ENSG00000070031/ENSG00000075213/ENSG00000077264/ENSG00000079691/ENSG00000085733/ENSG00000089041/ENSG00000089820/ENSG00000090924/ENSG00000091129/ENSG00000092820/ENSG00000097007/ENSG00000103187/ENSG00000103490/ENSG00000105426/ENSG00000107562/ENSG00000109062/ENSG00000114251/ENSG00000115306…	59
GO:0061572	GO:0061572	actin filament bundle organization	35/1537	183/21261	9.99086e-08	5.77125e-06	4.39233e-06	ENSG00000049540/ENSG00000050327/ENSG00000050405/ENSG00000072110/ENSG00000079691/ENSG00000092820/ENSG00000097007/ENSG00000103647/ENSG00000104332/ENSG00000104728/ENSG00000118523/ENSG00000119699/ENSG00000128849/ENSG00000133789/ENSG00000135596/ENSG00000137460/ENSG00000158195/ENSG00000159840/ENSG00000164741/ENSG00000165533/ENSG00000165694/ENSG00000171522/ENSG00000175175/ENSG00000175866/ENSG00000184009…	35
GO:0048588	GO:0048588	developmental cell growth	44/1537	260/21261	1.05022e-07	5.94529e-06	4.52478e-06	ENSG00000012171/ENSG00000039068/ENSG00000075213/ENSG00000085733/ENSG00000089057/ENSG00000089820/ENSG00000091129/ENSG00000097007/ENSG00000105426/ENSG00000107562/ENSG00000112290/ENSG00000114251/ENSG00000115414/ENSG00000116147/ENSG00000116741/ENSG00000120907/ENSG00000130203/ENSG00000130827/ENSG00000131711/ENSG00000133083/ENSG00000133110/ENSG00000139174/ENSG00000140557/ENSG00000140575/ENSG00000142192…	44
GO:0050730	GO:0050730	regulation of peptidyl-tyrosine phosphorylation	44/1537	260/21261	1.05022e-07	5.94529e-06	4.52478e-06	ENSG00000010810/ENSG00000013364/ENSG00000013588/ENSG00000019991/ENSG00000026508/ENSG00000082458/ENSG00000086991/ENSG00000087589/ENSG00000095970/ENSG00000097007/ENSG00000101280/ENSG00000104332/ENSG00000105329/ENSG00000109321/ENSG00000109743/ENSG00000113296/ENSG00000116285/ENSG00000116584/ENSG00000128342/ENSG00000131370/ENSG00000136244/ENSG00000142192/ENSG00000145214/ENSG00000145423/ENSG00000145431…	44
GO:0050769	GO:0050769	positive regulation of neurogenesis	45/1537	270/21261	1.19547e-07	6.6501e-06	5.0612e-06	ENSG00000038427/ENSG00000064309/ENSG00000078900/ENSG00000105245/ENSG00000105329/ENSG00000106571/ENSG00000107562/ENSG00000111249/ENSG00000113758/ENSG00000115414/ENSG00000115738/ENSG00000122877/ENSG00000128342/ENSG00000128482/ENSG00000130827/ENSG00000131711/ENSG00000133216/ENSG00000136244/ENSG00000138311/ENSG00000143320/ENSG00000146426/ENSG00000148053/ENSG00000149256/ENSG00000153707/ENSG00000154645…	45
GO:0090596	GO:0090596	sensory organ morphogenesis	49/1537	306/21261	1.19822e-07	6.6501e-06	5.0612e-06	ENSG00000003137/ENSG00000053918/ENSG00000060718/ENSG00000064309/ENSG00000069188/ENSG00000083857/ENSG00000095397/ENSG00000102678/ENSG00000106571/ENSG00000108784/ENSG00000109062/ENSG00000110400/ENSG00000112655/ENSG00000112837/ENSG00000114251/ENSG00000115380/ENSG00000117122/ENSG00000122691/ENSG00000130635/ENSG00000133216/ENSG00000133937/ENSG00000134250/ENSG00000135414/ENSG00000138207/ENSG00000138829…	49
GO:0070371	GO:0070371	ERK1 and ERK2 cascade	58/1537	390/21261	1.22471e-07	6.73113e-06	5.12287e-06	ENSG00000026508/ENSG00000048540/ENSG00000073417/ENSG00000077942/ENSG00000086991/ENSG00000092820/ENSG00000095970/ENSG00000097007/ENSG00000103490/ENSG00000105329/ENSG00000108700/ENSG00000109062/ENSG00000113721/ENSG00000115414/ENSG00000118523/ENSG00000120659/ENSG00000120875/ENSG00000120907/ENSG00000122694/ENSG00000127472/ENSG00000128342/ENSG00000130203/ENSG00000131016/ENSG00000133216/ENSG00000134250…	58
GO:0030038	GO:0030038	contractile actin filament bundle assembly	27/1537	122/21261	1.33305e-07	7.18702e-06	5.46983e-06	ENSG00000049540/ENSG00000050327/ENSG00000079691/ENSG00000097007/ENSG00000103647/ENSG00000104332/ENSG00000104728/ENSG00000118523/ENSG00000119699/ENSG00000128849/ENSG00000137460/ENSG00000158195/ENSG00000159840/ENSG00000164741/ENSG00000165533/ENSG00000165694/ENSG00000171522/ENSG00000175175/ENSG00000184009/ENSG00000184292/ENSG00000197122/ENSG00000197747/ENSG00000198121/ENSG00000274726/ENSG00000285443…	27
GO:0043149	GO:0043149	stress fiber assembly	27/1537	122/21261	1.33305e-07	7.18702e-06	5.46983e-06	ENSG00000049540/ENSG00000050327/ENSG00000079691/ENSG00000097007/ENSG00000103647/ENSG00000104332/ENSG00000104728/ENSG00000118523/ENSG00000119699/ENSG00000128849/ENSG00000137460/ENSG00000158195/ENSG00000159840/ENSG00000164741/ENSG00000165533/ENSG00000165694/ENSG00000171522/ENSG00000175175/ENSG00000184009/ENSG00000184292/ENSG00000197122/ENSG00000197747/ENSG00000198121/ENSG00000274726/ENSG00000285443…	27
GO:1903317	GO:1903317	regulation of protein maturation	22/1537	87/21261	1.61583e-07	8.62945e-06	6.56762e-06	ENSG00000006042/ENSG00000011422/ENSG00000100345/ENSG00000101052/ENSG00000101160/ENSG00000106366/ENSG00000122861/ENSG00000124766/ENSG00000137801/ENSG00000148180/ENSG00000157227/ENSG00000159216/ENSG00000163815/ENSG00000163975/ENSG00000171867/ENSG00000179241/ENSG00000180447/ENSG00000182718/ENSG00000197122/ENSG00000197747/ENSG00000262655/ENSG00000291971	22
GO:0050817	GO:0050817	coagulation	44/1537	264/21261	1.64598e-07	8.70833e-06	6.62766e-06	ENSG00000010278/ENSG00000011422/ENSG00000075624/ENSG00000077942/ENSG00000078098/ENSG00000092445/ENSG00000100345/ENSG00000100448/ENSG00000101000/ENSG00000105664/ENSG00000106366/ENSG00000110080/ENSG00000116711/ENSG00000122861/ENSG00000126218/ENSG00000130203/ENSG00000132205/ENSG00000133216/ENSG00000134853/ENSG00000136244/ENSG00000137801/ENSG00000138080/ENSG00000145214/ENSG00000150594/ENSG00000157680…	44
GO:0051017	GO:0051017	actin filament bundle assembly	34/1537	179/21261	1.79845e-07	9.42689e-06	7.17453e-06	ENSG00000049540/ENSG00000050327/ENSG00000050405/ENSG00000072110/ENSG00000079691/ENSG00000092820/ENSG00000097007/ENSG00000103647/ENSG00000104332/ENSG00000104728/ENSG00000118523/ENSG00000119699/ENSG00000128849/ENSG00000133789/ENSG00000135596/ENSG00000137460/ENSG00000158195/ENSG00000159840/ENSG00000164741/ENSG00000165533/ENSG00000165694/ENSG00000171522/ENSG00000175175/ENSG00000175866/ENSG00000184009…	34
GO:0010755	GO:0010755	regulation of plasminogen activation	10/1537	19/21261	1.91076e-07	9.92368e-06	7.55262e-06	ENSG00000011422/ENSG00000101160/ENSG00000106366/ENSG00000122861/ENSG00000137801/ENSG00000159216/ENSG00000163815/ENSG00000163975/ENSG00000182718/ENSG00000197747	10
GO:0046849	GO:0046849	bone remodeling	23/1537	95/21261	2.00722e-07	1.02368e-05	7.79095e-06	ENSG00000077585/ENSG00000086991/ENSG00000089041/ENSG00000102575/ENSG00000104332/ENSG00000110719/ENSG00000120659/ENSG00000125965/ENSG00000134250/ENSG00000136244/ENSG00000143387/ENSG00000152661/ENSG00000154237/ENSG00000164761/ENSG00000164932/ENSG00000168056/ENSG00000174697/ENSG00000182197/ENSG00000183160/ENSG00000197122/ENSG00000242252/ENSG00000259207/ENSG00000291971	23
GO:1903510	GO:1903510	mucopolysaccharide metabolic process	23/1537	95/21261	2.00722e-07	1.02368e-05	7.79095e-06	ENSG00000026508/ENSG00000033100/ENSG00000103888/ENSG00000105329/ENSG00000105509/ENSG00000108784/ENSG00000109814/ENSG00000110080/ENSG00000111817/ENSG00000111962/ENSG00000122863/ENSG00000123243/ENSG00000123610/ENSG00000130958/ENSG00000131873/ENSG00000138653/ENSG00000151348/ENSG00000169105/ENSG00000170266/ENSG00000170961/ENSG00000171451/ENSG00000182197/ENSG00000183196	23
GO:0007599	GO:0007599	hemostasis	44/1537	267/21261	2.28743e-07	1.15617e-05	8.7993e-06	ENSG00000010278/ENSG00000011422/ENSG00000075624/ENSG00000077942/ENSG00000078098/ENSG00000092445/ENSG00000100345/ENSG00000100448/ENSG00000101000/ENSG00000105664/ENSG00000106366/ENSG00000110080/ENSG00000116711/ENSG00000122861/ENSG00000126218/ENSG00000130203/ENSG00000132205/ENSG00000133216/ENSG00000134853/ENSG00000136244/ENSG00000137801/ENSG00000138080/ENSG00000145214/ENSG00000150594/ENSG00000157680…	44
GO:0060191	GO:0060191	regulation of lipase activity	21/1537	82/21261	2.43661e-07	1.22068e-05	9.29021e-06	ENSG00000060558/ENSG00000064547/ENSG00000077782/ENSG00000097007/ENSG00000113721/ENSG00000116741/ENSG00000120907/ENSG00000123384/ENSG00000127472/ENSG00000134853/ENSG00000135046/ENSG00000143322/ENSG00000144891/ENSG00000145335/ENSG00000146648/ENSG00000151746/ENSG00000153246/ENSG00000198121/ENSG00000214274/ENSG00000264230/ENSG00000265190	21
GO:0042692	GO:0042692	muscle cell differentiation	63/1537	447/21261	2.5676e-07	1.27502e-05	9.70378e-06	ENSG00000003137/ENSG00000010278/ENSG00000011304/ENSG00000064309/ENSG00000072110/ENSG00000077238/ENSG00000086991/ENSG00000100345/ENSG00000100968/ENSG00000102554/ENSG00000102678/ENSG00000103335/ENSG00000104177/ENSG00000105088/ENSG00000105329/ENSG00000105664/ENSG00000108784/ENSG00000108797/ENSG00000109063/ENSG00000110651/ENSG00000112837/ENSG00000113083/ENSG00000113721/ENSG00000115738/ENSG00000115884…	63
GO:0048592	GO:0048592	eye morphogenesis	34/1537	182/21261	2.7145e-07	1.33624e-05	1.01697e-05	ENSG00000064309/ENSG00000069188/ENSG00000083857/ENSG00000106571/ENSG00000108784/ENSG00000110400/ENSG00000114251/ENSG00000115380/ENSG00000117122/ENSG00000122691/ENSG00000130635/ENSG00000133216/ENSG00000134250/ENSG00000135414/ENSG00000138207/ENSG00000138829/ENSG00000144810/ENSG00000146555/ENSG00000148053/ENSG00000154096/ENSG00000157933/ENSG00000165533/ENSG00000166147/ENSG00000168389/ENSG00000171812…	34
GO:0002573	GO:0002573	myeloid leukocyte differentiation	46/1537	287/21261	2.81524e-07	1.36986e-05	1.04256e-05	ENSG00000033327/ENSG00000064012/ENSG00000068323/ENSG00000070404/ENSG00000077585/ENSG00000095970/ENSG00000100345/ENSG00000104332/ENSG00000104415/ENSG00000105329/ENSG00000105855/ENSG00000107957/ENSG00000108784/ENSG00000110651/ENSG00000110719/ENSG00000115738/ENSG00000119714/ENSG00000120659/ENSG00000123610/ENSG00000128342/ENSG00000128606/ENSG00000134250/ENSG00000136997/ENSG00000142192/ENSG00000147257…	46
GO:0031032	GO:0031032	actomyosin structure organization	39/1537	225/21261	2.89747e-07	1.36986e-05	1.04256e-05	ENSG00000049540/ENSG00000050327/ENSG00000064666/ENSG00000079691/ENSG00000079819/ENSG00000082397/ENSG00000095203/ENSG00000097007/ENSG00000100345/ENSG00000103647/ENSG00000104332/ENSG00000104728/ENSG00000109063/ENSG00000113721/ENSG00000117519/ENSG00000118194/ENSG00000118523/ENSG00000119699/ENSG00000128849/ENSG00000134853/ENSG00000137460/ENSG00000140575/ENSG00000158195/ENSG00000159251/ENSG00000159840…	39
GO:0030316	GO:0030316	osteoclast differentiation	29/1537	142/21261	2.89911e-07	1.36986e-05	1.04256e-05	ENSG00000033327/ENSG00000068323/ENSG00000070404/ENSG00000077585/ENSG00000095970/ENSG00000104332/ENSG00000104415/ENSG00000107957/ENSG00000110651/ENSG00000110719/ENSG00000119714/ENSG00000120659/ENSG00000123610/ENSG00000128606/ENSG00000134250/ENSG00000147257/ENSG00000154237/ENSG00000156535/ENSG00000164038/ENSG00000164761/ENSG00000166147/ENSG00000170345/ENSG00000171223/ENSG00000182718/ENSG00000184371…	29
GO:0006024	GO:0006024	glycosaminoglycan biosynthetic process	20/1537	76/21261	2.90379e-07	1.36986e-05	1.04256e-05	ENSG00000033100/ENSG00000103888/ENSG00000105329/ENSG00000105509/ENSG00000109814/ENSG00000110080/ENSG00000111817/ENSG00000111962/ENSG00000122863/ENSG00000130958/ENSG00000131873/ENSG00000136542/ENSG00000138653/ENSG00000151348/ENSG00000155893/ENSG00000169105/ENSG00000170961/ENSG00000171451/ENSG00000182197/ENSG00000183196	20
GO:0042698	GO:0042698	ovulation cycle	20/1537	76/21261	2.90379e-07	1.36986e-05	1.04256e-05	ENSG00000074410/ENSG00000087245/ENSG00000092445/ENSG00000119699/ENSG00000120738/ENSG00000123610/ENSG00000134853/ENSG00000138039/ENSG00000138061/ENSG00000154734/ENSG00000167601/ENSG00000170498/ENSG00000170961/ENSG00000174697/ENSG00000177551/ENSG00000180914/ENSG00000185008/ENSG00000197122/ENSG00000266524/ENSG00000291971	20
GO:0070613	GO:0070613	regulation of protein processing	21/1537	83/21261	3.04156e-07	1.423e-05	1.083e-05	ENSG00000006042/ENSG00000011422/ENSG00000100345/ENSG00000101052/ENSG00000101160/ENSG00000106366/ENSG00000122861/ENSG00000137801/ENSG00000148180/ENSG00000157227/ENSG00000159216/ENSG00000163815/ENSG00000163975/ENSG00000171867/ENSG00000179241/ENSG00000180447/ENSG00000182718/ENSG00000197122/ENSG00000197747/ENSG00000262655/ENSG00000291971	21
GO:0032835	GO:0032835	glomerulus development	19/1537	70/21261	3.3856e-07	1.5582e-05	1.1859e-05	ENSG00000018408/ENSG00000113721/ENSG00000116962/ENSG00000120738/ENSG00000134250/ENSG00000134853/ENSG00000137573/ENSG00000140575/ENSG00000143867/ENSG00000149571/ENSG00000157483/ENSG00000170962/ENSG00000172037/ENSG00000176788/ENSG00000181092/ENSG00000182197/ENSG00000196562/ENSG00000259207/ENSG00000272398	19
GO:0051965	GO:0051965	positive regulation of synapse assembly	19/1537	70/21261	3.3856e-07	1.5582e-05	1.1859e-05	ENSG00000101463/ENSG00000102359/ENSG00000111249/ENSG00000131409/ENSG00000133216/ENSG00000140557/ENSG00000146242/ENSG00000148053/ENSG00000153707/ENSG00000158258/ENSG00000169992/ENSG00000173114/ENSG00000179542/ENSG00000180914/ENSG00000182580/ENSG00000184349/ENSG00000186340/ENSG00000283085/ENSG00000283859	19
GO:1902905	GO:1902905	positive regulation of supramolecular fiber organization	37/1537	210/21261	3.81399e-07	1.74121e-05	1.32518e-05	ENSG00000009694/ENSG00000050327/ENSG00000067798/ENSG00000079691/ENSG00000085733/ENSG00000097007/ENSG00000103490/ENSG00000104332/ENSG00000104435/ENSG00000104728/ENSG00000112290/ENSG00000118523/ENSG00000119699/ENSG00000128283/ENSG00000130203/ENSG00000131711/ENSG00000133789/ENSG00000142192/ENSG00000144031/ENSG00000148180/ENSG00000149798/ENSG00000158195/ENSG00000168477/ENSG00000172638/ENSG00000175175…	37
GO:0040013	GO:0040013	negative regulation of locomotion	64/1537	463/21261	4.16796e-07	1.88758e-05	1.43659e-05	ENSG00000011465/ENSG00000012171/ENSG00000039068/ENSG00000064300/ENSG00000064666/ENSG00000067798/ENSG00000075213/ENSG00000077942/ENSG00000089820/ENSG00000101280/ENSG00000102265/ENSG00000104332/ENSG00000105329/ENSG00000105509/ENSG00000106366/ENSG00000106511/ENSG00000107562/ENSG00000109062/ENSG00000110880/ENSG00000112175/ENSG00000114251/ENSG00000120129/ENSG00000122707/ENSG00000123384/ENSG00000123610…	64
GO:0001894	GO:0001894	tissue homeostasis	48/1537	310/21261	4.47079e-07	1.99285e-05	1.5167e-05	ENSG00000018408/ENSG00000058453/ENSG00000073756/ENSG00000075624/ENSG00000077585/ENSG00000086991/ENSG00000089041/ENSG00000095397/ENSG00000102575/ENSG00000105664/ENSG00000107611/ENSG00000108784/ENSG00000110324/ENSG00000110719/ENSG00000118523/ENSG00000120659/ENSG00000132465/ENSG00000135318/ENSG00000135338/ENSG00000135862/ENSG00000136244/ENSG00000138207/ENSG00000139174/ENSG00000143387/ENSG00000152661…	48
GO:0060249	GO:0060249	anatomical structure homeostasis	48/1537	310/21261	4.47079e-07	1.99285e-05	1.5167e-05	ENSG00000018408/ENSG00000058453/ENSG00000073756/ENSG00000075624/ENSG00000077585/ENSG00000086991/ENSG00000089041/ENSG00000095397/ENSG00000102575/ENSG00000105664/ENSG00000107611/ENSG00000108784/ENSG00000110324/ENSG00000110719/ENSG00000118523/ENSG00000120659/ENSG00000132465/ENSG00000135318/ENSG00000135338/ENSG00000135862/ENSG00000136244/ENSG00000138207/ENSG00000139174/ENSG00000143387/ENSG00000152661…	48
GO:1904861	GO:1904861	excitatory synapse assembly	13/1537	35/21261	4.57923e-07	2.01336e-05	1.53231e-05	ENSG00000105426/ENSG00000110076/ENSG00000114251/ENSG00000128594/ENSG00000131409/ENSG00000153707/ENSG00000163629/ENSG00000169992/ENSG00000171943/ENSG00000173621/ENSG00000196576/ENSG00000266028/ENSG00000283859	13
GO:0006023	GO:0006023	aminoglycan biosynthetic process	20/1537	78/21261	4.58794e-07	2.01336e-05	1.53231e-05	ENSG00000033100/ENSG00000103888/ENSG00000105329/ENSG00000105509/ENSG00000109814/ENSG00000110080/ENSG00000111817/ENSG00000111962/ENSG00000122863/ENSG00000130958/ENSG00000131873/ENSG00000136542/ENSG00000138653/ENSG00000151348/ENSG00000155893/ENSG00000169105/ENSG00000170961/ENSG00000171451/ENSG00000182197/ENSG00000183196	20
GO:0009612	GO:0009612	response to mechanical stimulus	40/1537	238/21261	4.73109e-07	2.06021e-05	1.56797e-05	ENSG00000010810/ENSG00000041982/ENSG00000053918/ENSG00000060718/ENSG00000064012/ENSG00000064666/ENSG00000073756/ENSG00000087245/ENSG00000089041/ENSG00000095397/ENSG00000100997/ENSG00000103335/ENSG00000107562/ENSG00000108821/ENSG00000110076/ENSG00000111262/ENSG00000118762/ENSG00000118898/ENSG00000125740/ENSG00000125965/ENSG00000130956/ENSG00000131711/ENSG00000133110/ENSG00000134138/ENSG00000137801…	40
GO:0030168	GO:0030168	platelet activation	30/1537	154/21261	5.31867e-07	2.2984e-05	1.74924e-05	ENSG00000010278/ENSG00000075624/ENSG00000092445/ENSG00000100345/ENSG00000100448/ENSG00000105664/ENSG00000116711/ENSG00000130203/ENSG00000132205/ENSG00000134853/ENSG00000136244/ENSG00000138080/ENSG00000145214/ENSG00000150594/ENSG00000157680/ENSG00000160293/ENSG00000163932/ENSG00000164220/ENSG00000167601/ENSG00000181104/ENSG00000181467/ENSG00000184009/ENSG00000196262/ENSG00000196924/ENSG00000197122…	30
GO:0008064	GO:0008064	regulation of actin polymerization or depolymerization	31/1537	163/21261	5.99962e-07	2.57302e-05	1.95825e-05	ENSG00000009694/ENSG00000034510/ENSG00000042493/ENSG00000049540/ENSG00000050405/ENSG00000077264/ENSG00000079691/ENSG00000085733/ENSG00000090924/ENSG00000103187/ENSG00000103490/ENSG00000107562/ENSG00000115306/ENSG00000128283/ENSG00000133789/ENSG00000148180/ENSG00000148700/ENSG00000149798/ENSG00000152527/ENSG00000162704/ENSG00000163932/ENSG00000175866/ENSG00000179820/ENSG00000183853/ENSG00000197256…	31
GO:0048565	GO:0048565	digestive tract development	30/1537	155/21261	6.14548e-07	2.61576e-05	1.99078e-05	ENSG00000052850/ENSG00000053918/ENSG00000070031/ENSG00000074047/ENSG00000099139/ENSG00000102554/ENSG00000102678/ENSG00000104332/ENSG00000106538/ENSG00000106571/ENSG00000114251/ENSG00000115738/ENSG00000119699/ENSG00000124762/ENSG00000134853/ENSG00000141448/ENSG00000145423/ENSG00000145431/ENSG00000146648/ENSG00000165617/ENSG00000166250/ENSG00000166341/ENSG00000169429/ENSG00000176887/ENSG00000180914…	30
GO:0030203	GO:0030203	glycosaminoglycan metabolic process	25/1537	116/21261	6.53678e-07	2.74109e-05	2.08616e-05	ENSG00000026508/ENSG00000033100/ENSG00000103888/ENSG00000105329/ENSG00000105509/ENSG00000108784/ENSG00000109814/ENSG00000110080/ENSG00000111817/ENSG00000111962/ENSG00000122863/ENSG00000123243/ENSG00000123610/ENSG00000130958/ENSG00000131873/ENSG00000136542/ENSG00000138653/ENSG00000151348/ENSG00000155893/ENSG00000169105/ENSG00000170266/ENSG00000170961/ENSG00000171451/ENSG00000182197/ENSG00000183196	25
GO:0060840	GO:0060840	artery development	25/1537	116/21261	6.53678e-07	2.74109e-05	2.08616e-05	ENSG00000064300/ENSG00000105664/ENSG00000106571/ENSG00000108175/ENSG00000108784/ENSG00000110195/ENSG00000113083/ENSG00000113721/ENSG00000118762/ENSG00000122877/ENSG00000123384/ENSG00000124766/ENSG00000129038/ENSG00000130203/ENSG00000139174/ENSG00000141756/ENSG00000163513/ENSG00000164120/ENSG00000169641/ENSG00000169855/ENSG00000172638/ENSG00000174697/ENSG00000185008/ENSG00000197496/ENSG00000291748	25
GO:0001736	GO:0001736	establishment of planar polarity	19/1537	73/21261	6.88862e-07	2.83116e-05	2.15472e-05	ENSG00000075275/ENSG00000082458/ENSG00000097007/ENSG00000104332/ENSG00000109944/ENSG00000112655/ENSG00000114251/ENSG00000139174/ENSG00000145423/ENSG00000147257/ENSG00000153071/ENSG00000156299/ENSG00000160469/ENSG00000163637/ENSG00000164932/ENSG00000165533/ENSG00000165617/ENSG00000170927/ENSG00000173218	19
GO:0007164	GO:0007164	establishment of tissue polarity	19/1537	73/21261	6.88862e-07	2.83116e-05	2.15472e-05	ENSG00000075275/ENSG00000082458/ENSG00000097007/ENSG00000104332/ENSG00000109944/ENSG00000112655/ENSG00000114251/ENSG00000139174/ENSG00000145423/ENSG00000147257/ENSG00000153071/ENSG00000156299/ENSG00000160469/ENSG00000163637/ENSG00000164932/ENSG00000165533/ENSG00000165617/ENSG00000170927/ENSG00000173218	19
GO:0010717	GO:0010717	regulation of epithelial to mesenchymal transition	26/1537	124/21261	6.90162e-07	2.83116e-05	2.15472e-05	ENSG00000018408/ENSG00000019144/ENSG00000044524/ENSG00000104332/ENSG00000105329/ENSG00000108821/ENSG00000112175/ENSG00000119699/ENSG00000122691/ENSG00000122694/ENSG00000134013/ENSG00000136244/ENSG00000140682/ENSG00000144730/ENSG00000145423/ENSG00000148737/ENSG00000153071/ENSG00000156299/ENSG00000163513/ENSG00000168477/ENSG00000186866/ENSG00000188766/ENSG00000197380/ENSG00000198369/ENSG00000233323…	26
GO:0007162	GO:0007162	negative regulation of cell adhesion	55/1537	383/21261	8.06379e-07	3.28411e-05	2.49944e-05	ENSG00000010278/ENSG00000019549/ENSG00000039068/ENSG00000041982/ENSG00000077238/ENSG00000077942/ENSG00000087245/ENSG00000097007/ENSG00000100448/ENSG00000103647/ENSG00000105329/ENSG00000106366/ENSG00000106571/ENSG00000107562/ENSG00000108821/ENSG00000110880/ENSG00000115318/ENSG00000116147/ENSG00000120129/ENSG00000127472/ENSG00000128791/ENSG00000130827/ENSG00000131981/ENSG00000133110/ENSG00000133216…	55
GO:0006022	GO:0006022	aminoglycan metabolic process	26/1537	125/21261	8.12219e-07	3.28427e-05	2.49956e-05	ENSG00000026508/ENSG00000033100/ENSG00000064886/ENSG00000103888/ENSG00000105329/ENSG00000105509/ENSG00000108784/ENSG00000109814/ENSG00000110080/ENSG00000111817/ENSG00000111962/ENSG00000122863/ENSG00000123243/ENSG00000123610/ENSG00000130958/ENSG00000131873/ENSG00000136542/ENSG00000138653/ENSG00000151348/ENSG00000155893/ENSG00000169105/ENSG00000170266/ENSG00000170961/ENSG00000171451/ENSG00000182197…	26
GO:0001952	GO:0001952	regulation of cell-matrix adhesion	28/1537	141/21261	8.40045e-07	3.34894e-05	2.54878e-05	ENSG00000044524/ENSG00000084636/ENSG00000097007/ENSG00000104332/ENSG00000106366/ENSG00000109743/ENSG00000110880/ENSG00000119547/ENSG00000122861/ENSG00000132670/ENSG00000133110/ENSG00000137801/ENSG00000154096/ENSG00000157227/ENSG00000164741/ENSG00000169499/ENSG00000170927/ENSG00000172638/ENSG00000184009/ENSG00000184349/ENSG00000184371/ENSG00000197122/ENSG00000197747/ENSG00000248905/ENSG00000259207…	28
GO:0022612	GO:0022612	gland morphogenesis	28/1537	141/21261	8.40045e-07	3.34894e-05	2.54878e-05	ENSG00000019549/ENSG00000019991/ENSG00000041982/ENSG00000087245/ENSG00000104332/ENSG00000105329/ENSG00000106571/ENSG00000109062/ENSG00000109321/ENSG00000114251/ENSG00000119699/ENSG00000128791/ENSG00000134250/ENSG00000136244/ENSG00000137573/ENSG00000143869/ENSG00000146648/ENSG00000147065/ENSG00000158813/ENSG00000163513/ENSG00000166888/ENSG00000172201/ENSG00000172819/ENSG00000184371/ENSG00000196562…	28
GO:0030832	GO:0030832	regulation of actin filament length	31/1537	166/21261	9.06173e-07	3.5873e-05	2.73019e-05	ENSG00000009694/ENSG00000034510/ENSG00000042493/ENSG00000049540/ENSG00000050405/ENSG00000077264/ENSG00000079691/ENSG00000085733/ENSG00000090924/ENSG00000103187/ENSG00000103490/ENSG00000107562/ENSG00000115306/ENSG00000128283/ENSG00000133789/ENSG00000148180/ENSG00000148700/ENSG00000149798/ENSG00000152527/ENSG00000162704/ENSG00000163932/ENSG00000175866/ENSG00000179820/ENSG00000183853/ENSG00000197256…	31
GO:0030041	GO:0030041	actin filament polymerization	33/1537	183/21261	9.32141e-07	3.66448e-05	2.78893e-05	ENSG00000007237/ENSG00000009694/ENSG00000034510/ENSG00000042493/ENSG00000049540/ENSG00000077264/ENSG00000079691/ENSG00000085733/ENSG00000090924/ENSG00000097007/ENSG00000103187/ENSG00000103490/ENSG00000112290/ENSG00000115306/ENSG00000128283/ENSG00000137460/ENSG00000140368/ENSG00000148180/ENSG00000148700/ENSG00000149798/ENSG00000162704/ENSG00000163932/ENSG00000175866/ENSG00000179820/ENSG00000183853…	33
GO:0030323	GO:0030323	respiratory tube development	36/1537	209/21261	9.55857e-07	3.7318e-05	2.84016e-05	ENSG00000005884/ENSG00000041982/ENSG00000074047/ENSG00000075275/ENSG00000076604/ENSG00000078900/ENSG00000087116/ENSG00000099139/ENSG00000101160/ENSG00000102174/ENSG00000102678/ENSG00000106397/ENSG00000106571/ENSG00000112655/ENSG00000113083/ENSG00000114251/ENSG00000115318/ENSG00000116285/ENSG00000118523/ENSG00000119699/ENSG00000127528/ENSG00000128342/ENSG00000134853/ENSG00000138207/ENSG00000141448…	36
GO:0070372	GO:0070372	regulation of ERK1 and ERK2 cascade	53/1537	366/21261	9.81503e-07	3.78892e-05	2.88363e-05	ENSG00000026508/ENSG00000048540/ENSG00000073417/ENSG00000077942/ENSG00000086991/ENSG00000092820/ENSG00000095970/ENSG00000097007/ENSG00000103490/ENSG00000105329/ENSG00000108700/ENSG00000109062/ENSG00000113721/ENSG00000115414/ENSG00000118523/ENSG00000120659/ENSG00000120875/ENSG00000120907/ENSG00000122694/ENSG00000127472/ENSG00000128342/ENSG00000130203/ENSG00000131016/ENSG00000133216/ENSG00000134250…	53
GO:0007369	GO:0007369	gastrulation	37/1537	218/21261	9.83873e-07	3.78892e-05	2.88363e-05	ENSG00000005884/ENSG00000019144/ENSG00000060718/ENSG00000087245/ENSG00000104332/ENSG00000109814/ENSG00000111799/ENSG00000114251/ENSG00000115414/ENSG00000118707/ENSG00000120129/ENSG00000120875/ENSG00000128791/ENSG00000130635/ENSG00000133937/ENSG00000136826/ENSG00000139174/ENSG00000141448/ENSG00000142156/ENSG00000143867/ENSG00000144810/ENSG00000145423/ENSG00000147257/ENSG00000149256/ENSG00000151348…	37
GO:0010519	GO:0010519	negative regulation of phospholipase activity	7/1537	10/21261	1.00606e-06	3.84819e-05	2.92874e-05	ENSG00000097007/ENSG00000116741/ENSG00000135046/ENSG00000151746/ENSG00000153246/ENSG00000264230/ENSG00000265190	7
GO:0048146	GO:0048146	positive regulation of fibroblast proliferation	16/1537	55/21261	1.02607e-06	3.87239e-05	2.94716e-05	ENSG00000064300/ENSG00000097007/ENSG00000108175/ENSG00000114251/ENSG00000115414/ENSG00000124762/ENSG00000128342/ENSG00000134853/ENSG00000136997/ENSG00000145431/ENSG00000146648/ENSG00000162733/ENSG00000170962/ENSG00000174807/ENSG00000197956/ENSG00000259207	16
GO:0090175	GO:0090175	regulation of establishment of planar polarity	16/1537	55/21261	1.02607e-06	3.87239e-05	2.94716e-05	ENSG00000075275/ENSG00000097007/ENSG00000104332/ENSG00000109944/ENSG00000112655/ENSG00000114251/ENSG00000139174/ENSG00000145423/ENSG00000147257/ENSG00000153071/ENSG00000156299/ENSG00000163637/ENSG00000164932/ENSG00000165617/ENSG00000170927/ENSG00000173218	16
GO:0045598	GO:0045598	regulation of fat cell differentiation	31/1537	167/21261	1.03683e-06	3.88709e-05	2.95835e-05	ENSG00000018408/ENSG00000019549/ENSG00000048540/ENSG00000068323/ENSG00000073756/ENSG00000102554/ENSG00000102802/ENSG00000104332/ENSG00000104415/ENSG00000105329/ENSG00000106538/ENSG00000114251/ENSG00000115738/ENSG00000130876/ENSG00000136244/ENSG00000139668/ENSG00000140044/ENSG00000140682/ENSG00000145423/ENSG00000148671/ENSG00000151468/ENSG00000152518/ENSG00000172201/ENSG00000174600/ENSG00000174697…	31
GO:0017015	GO:0017015	regulation of transforming growth factor beta receptor signaling pathway	32/1537	176/21261	1.12414e-06	4.14771e-05	3.1567e-05	ENSG00000005884/ENSG00000049323/ENSG00000050165/ENSG00000069702/ENSG00000090006/ENSG00000105329/ENSG00000110195/ENSG00000113083/ENSG00000119547/ENSG00000119699/ENSG00000128045/ENSG00000137801/ENSG00000138080/ENSG00000138615/ENSG00000138829/ENSG00000140682/ENSG00000144730/ENSG00000156535/ENSG00000157933/ENSG00000166033/ENSG00000166147/ENSG00000168477/ENSG00000168743/ENSG00000176194/ENSG00000176887…	32
GO:0021915	GO:0021915	neural tube development	32/1537	176/21261	1.12414e-06	4.14771e-05	3.1567e-05	ENSG00000074047/ENSG00000075275/ENSG00000092621/ENSG00000097007/ENSG00000101052/ENSG00000104332/ENSG00000105329/ENSG00000106397/ENSG00000106571/ENSG00000110195/ENSG00000112175/ENSG00000112655/ENSG00000114251/ENSG00000118762/ENSG00000120254/ENSG00000122691/ENSG00000133937/ENSG00000139174/ENSG00000143147/ENSG00000143869/ENSG00000145423/ENSG00000157933/ENSG00000158163/ENSG00000164741/ENSG00000164932…	32
GO:0098868	GO:0098868	bone growth	12/1537	32/21261	1.12833e-06	4.14771e-05	3.1567e-05	ENSG00000072840/ENSG00000105664/ENSG00000143369/ENSG00000162733/ENSG00000163513/ENSG00000169231/ENSG00000172819/ENSG00000173068/ENSG00000174697/ENSG00000182197/ENSG00000182704/ENSG00000188729	12
GO:0045860	GO:0045860	positive regulation of protein kinase activity	47/1537	311/21261	1.18902e-06	4.32719e-05	3.2933e-05	ENSG00000004660/ENSG00000009694/ENSG00000050327/ENSG00000076604/ENSG00000077782/ENSG00000082458/ENSG00000086991/ENSG00000087589/ENSG00000097007/ENSG00000103888/ENSG00000105329/ENSG00000110092/ENSG00000110931/ENSG00000113721/ENSG00000114251/ENSG00000118762/ENSG00000120659/ENSG00000120738/ENSG00000124762/ENSG00000134072/ENSG00000136810/ENSG00000137801/ENSG00000139625/ENSG00000140575/ENSG00000141433…	47
GO:0071772	GO:0071772	response to BMP	33/1537	185/21261	1.20009e-06	4.32719e-05	3.2933e-05	ENSG00000005884/ENSG00000069702/ENSG00000070404/ENSG00000097007/ENSG00000101938/ENSG00000104332/ENSG00000105664/ENSG00000106483/ENSG00000112175/ENSG00000114251/ENSG00000120738/ENSG00000123610/ENSG00000125965/ENSG00000128791/ENSG00000134250/ENSG00000134363/ENSG00000136378/ENSG00000137573/ENSG00000140479/ENSG00000141448/ENSG00000143869/ENSG00000145423/ENSG00000147257/ENSG00000151388/ENSG00000156466…	33
GO:0071773	GO:0071773	cellular response to BMP stimulus	33/1537	185/21261	1.20009e-06	4.32719e-05	3.2933e-05	ENSG00000005884/ENSG00000069702/ENSG00000070404/ENSG00000097007/ENSG00000101938/ENSG00000104332/ENSG00000105664/ENSG00000106483/ENSG00000112175/ENSG00000114251/ENSG00000120738/ENSG00000123610/ENSG00000125965/ENSG00000128791/ENSG00000134250/ENSG00000134363/ENSG00000136378/ENSG00000137573/ENSG00000140479/ENSG00000141448/ENSG00000143869/ENSG00000145423/ENSG00000147257/ENSG00000151388/ENSG00000156466…	33
GO:0033674	GO:0033674	positive regulation of kinase activity	54/1537	380/21261	1.40542e-06	5.03551e-05	3.83238e-05	ENSG00000004660/ENSG00000009694/ENSG00000027644/ENSG00000050327/ENSG00000062524/ENSG00000076604/ENSG00000077782/ENSG00000082458/ENSG00000086991/ENSG00000087589/ENSG00000092445/ENSG00000095970/ENSG00000097007/ENSG00000103888/ENSG00000105329/ENSG00000110092/ENSG00000110931/ENSG00000113721/ENSG00000114251/ENSG00000118762/ENSG00000120659/ENSG00000120738/ENSG00000124762/ENSG00000134072/ENSG00000134853…	54
GO:1901890	GO:1901890	positive regulation of cell junction assembly	25/1537	121/21261	1.49622e-06	5.32712e-05	4.05431e-05	ENSG00000084636/ENSG00000097007/ENSG00000101463/ENSG00000102359/ENSG00000104332/ENSG00000111249/ENSG00000131409/ENSG00000133216/ENSG00000140557/ENSG00000146242/ENSG00000148053/ENSG00000153707/ENSG00000154096/ENSG00000158258/ENSG00000169992/ENSG00000173114/ENSG00000179542/ENSG00000180914/ENSG00000182580/ENSG00000184349/ENSG00000186340/ENSG00000197747/ENSG00000248905/ENSG00000283085/ENSG00000283859	25
GO:0051495	GO:0051495	positive regulation of cytoskeleton organization	36/1537	213/21261	1.51867e-06	5.32925e-05	4.05594e-05	ENSG00000009694/ENSG00000050327/ENSG00000067798/ENSG00000076382/ENSG00000079691/ENSG00000085733/ENSG00000089041/ENSG00000097007/ENSG00000103490/ENSG00000104332/ENSG00000104435/ENSG00000104728/ENSG00000112290/ENSG00000118523/ENSG00000119699/ENSG00000128283/ENSG00000130827/ENSG00000131711/ENSG00000132688/ENSG00000133789/ENSG00000144031/ENSG00000148180/ENSG00000148700/ENSG00000149798/ENSG00000158195…	36
GO:0060350	GO:0060350	endochondral bone morphogenesis	17/1537	63/21261	1.52506e-06	5.32925e-05	4.05594e-05	ENSG00000105664/ENSG00000108821/ENSG00000149257/ENSG00000151348/ENSG00000156103/ENSG00000156427/ENSG00000157227/ENSG00000160200/ENSG00000163513/ENSG00000166886/ENSG00000169231/ENSG00000172819/ENSG00000173868/ENSG00000182197/ENSG00000182704/ENSG00000183160/ENSG00000291748	17
GO:1900024	GO:1900024	regulation of substrate adhesion-dependent cell spreading	17/1537	63/21261	1.52506e-06	5.32925e-05	4.05594e-05	ENSG00000077942/ENSG00000079691/ENSG00000087589/ENSG00000097007/ENSG00000110880/ENSG00000133110/ENSG00000150760/ENSG00000153071/ENSG00000163975/ENSG00000169750/ENSG00000170961/ENSG00000179820/ENSG00000184292/ENSG00000184349/ENSG00000196924/ENSG00000197747/ENSG00000259207	17
GO:0001649	GO:0001649	osteoblast differentiation	45/1537	296/21261	1.68973e-06	5.83265e-05	4.43906e-05	ENSG00000011028/ENSG00000018408/ENSG00000019549/ENSG00000019991/ENSG00000038427/ENSG00000041982/ENSG00000074047/ENSG00000087494/ENSG00000102678/ENSG00000104332/ENSG00000104415/ENSG00000106571/ENSG00000108821/ENSG00000109321/ENSG00000110719/ENSG00000112773/ENSG00000113083/ENSG00000122691/ENSG00000123610/ENSG00000125844/ENSG00000128791/ENSG00000130522/ENSG00000136244/ENSG00000137809/ENSG00000138829…	45
GO:0003018	GO:0003018	vascular process in circulatory system	45/1537	296/21261	1.68973e-06	5.83265e-05	4.43906e-05	ENSG00000070214/ENSG00000073756/ENSG00000087245/ENSG00000097007/ENSG00000105281/ENSG00000105329/ENSG00000105664/ENSG00000106397/ENSG00000109062/ENSG00000109610/ENSG00000114923/ENSG00000116741/ENSG00000118777/ENSG00000120907/ENSG00000123384/ENSG00000127528/ENSG00000130203/ENSG00000130300/ENSG00000131016/ENSG00000139514/ENSG00000144891/ENSG00000147100/ENSG00000148700/ENSG00000150594/ENSG00000151348…	45
GO:1903844	GO:1903844	regulation of cellular response to transforming growth factor beta stimulus	32/1537	180/21261	1.86754e-06	6.40737e-05	4.87646e-05	ENSG00000005884/ENSG00000049323/ENSG00000050165/ENSG00000069702/ENSG00000090006/ENSG00000105329/ENSG00000110195/ENSG00000113083/ENSG00000119547/ENSG00000119699/ENSG00000128045/ENSG00000137801/ENSG00000138080/ENSG00000138615/ENSG00000138829/ENSG00000140682/ENSG00000144730/ENSG00000156535/ENSG00000157933/ENSG00000166033/ENSG00000166147/ENSG00000168477/ENSG00000168743/ENSG00000176194/ENSG00000176887…	32
GO:0030509	GO:0030509	BMP signaling pathway	31/1537	172/21261	1.99325e-06	6.79747e-05	5.17336e-05	ENSG00000005884/ENSG00000069702/ENSG00000070404/ENSG00000097007/ENSG00000101938/ENSG00000104332/ENSG00000105664/ENSG00000106483/ENSG00000112175/ENSG00000114251/ENSG00000120738/ENSG00000123610/ENSG00000125965/ENSG00000128791/ENSG00000134250/ENSG00000134363/ENSG00000137573/ENSG00000140479/ENSG00000141448/ENSG00000143869/ENSG00000145423/ENSG00000147257/ENSG00000156466/ENSG00000157933/ENSG00000158747…	31
GO:2000027	GO:2000027	regulation of animal organ morphogenesis	27/1537	139/21261	2.05067e-06	6.95141e-05	5.29051e-05	ENSG00000019549/ENSG00000019991/ENSG00000064218/ENSG00000064300/ENSG00000075275/ENSG00000097007/ENSG00000104332/ENSG00000109944/ENSG00000112655/ENSG00000114251/ENSG00000137573/ENSG00000139174/ENSG00000145423/ENSG00000147257/ENSG00000153071/ENSG00000156299/ENSG00000163132/ENSG00000163637/ENSG00000164761/ENSG00000164932/ENSG00000165617/ENSG00000169855/ENSG00000170927/ENSG00000173218/ENSG00000184292…	27
GO:0050878	GO:0050878	regulation of body fluid levels	57/1537	415/21261	2.1652e-06	7.29595e-05	5.55273e-05	ENSG00000010278/ENSG00000011422/ENSG00000070031/ENSG00000075624/ENSG00000077942/ENSG00000078098/ENSG00000092445/ENSG00000100345/ENSG00000100448/ENSG00000101000/ENSG00000103647/ENSG00000105664/ENSG00000106366/ENSG00000110080/ENSG00000110092/ENSG00000116711/ENSG00000122861/ENSG00000126218/ENSG00000129596/ENSG00000130203/ENSG00000132205/ENSG00000133216/ENSG00000134853/ENSG00000136244/ENSG00000137801…	57
GO:0010977	GO:0010977	negative regulation of neuron projection development	28/1537	148/21261	2.30439e-06	7.71903e-05	5.87473e-05	ENSG00000012171/ENSG00000026025/ENSG00000039068/ENSG00000072832/ENSG00000075213/ENSG00000089820/ENSG00000099365/ENSG00000104435/ENSG00000105426/ENSG00000114251/ENSG00000116147/ENSG00000130203/ENSG00000130827/ENSG00000133216/ENSG00000138311/ENSG00000143418/ENSG00000152377/ENSG00000153071/ENSG00000153993/ENSG00000154096/ENSG00000168758/ENSG00000169410/ENSG00000174233/ENSG00000175745/ENSG00000182704…	28
GO:0010721	GO:0010721	negative regulation of cell development	48/1537	328/21261	2.32922e-06	7.75631e-05	5.9031e-05	ENSG00000002933/ENSG00000006042/ENSG00000012171/ENSG00000019549/ENSG00000039068/ENSG00000070404/ENSG00000075213/ENSG00000077238/ENSG00000077585/ENSG00000087494/ENSG00000089820/ENSG00000090520/ENSG00000095970/ENSG00000100968/ENSG00000104332/ENSG00000105426/ENSG00000106565/ENSG00000106571/ENSG00000114251/ENSG00000115318/ENSG00000115738/ENSG00000116147/ENSG00000119714/ENSG00000123610/ENSG00000128606…	48
GO:0034109	GO:0034109	homotypic cell-cell adhesion	24/1537	116/21261	2.34773e-06	7.77222e-05	5.91521e-05	ENSG00000002586/ENSG00000010278/ENSG00000011422/ENSG00000075624/ENSG00000092445/ENSG00000100345/ENSG00000100448/ENSG00000105664/ENSG00000120659/ENSG00000124343/ENSG00000132205/ENSG00000134853/ENSG00000136244/ENSG00000138080/ENSG00000162407/ENSG00000163932/ENSG00000181467/ENSG00000184009/ENSG00000196262/ENSG00000196924/ENSG00000213719/ENSG00000259207/ENSG00000291420/ENSG00000292348	24
GO:0042476	GO:0042476	odontogenesis	27/1537	140/21261	2.36805e-06	7.79391e-05	5.93171e-05	ENSG00000041982/ENSG00000064218/ENSG00000064300/ENSG00000074047/ENSG00000102174/ENSG00000106366/ENSG00000106571/ENSG00000108821/ENSG00000108950/ENSG00000110400/ENSG00000110719/ENSG00000112378/ENSG00000119699/ENSG00000120659/ENSG00000134363/ENSG00000134853/ENSG00000141448/ENSG00000143367/ENSG00000143867/ENSG00000158813/ENSG00000163132/ENSG00000164692/ENSG00000164761/ENSG00000184371/ENSG00000197122…	27
GO:0048251	GO:0048251	elastic fiber assembly	9/1537	19/21261	2.5021e-06	8.18752e-05	6.23128e-05	ENSG00000113083/ENSG00000138080/ENSG00000140092/ENSG00000166482/ENSG00000168477/ENSG00000172638/ENSG00000233323/ENSG00000236236/ENSG00000291748	9
GO:0021537	GO:0021537	telencephalon development	46/1537	310/21261	2.56314e-06	8.33903e-05	6.34659e-05	ENSG00000039139/ENSG00000040199/ENSG00000064309/ENSG00000070031/ENSG00000075213/ENSG00000105245/ENSG00000105426/ENSG00000106571/ENSG00000107562/ENSG00000108175/ENSG00000108819/ENSG00000110880/ENSG00000111262/ENSG00000114251/ENSG00000115738/ENSG00000116147/ENSG00000130449/ENSG00000130827/ENSG00000133216/ENSG00000137267/ENSG00000146648/ENSG00000148053/ENSG00000149571/ENSG00000152784/ENSG00000155511…	46
GO:0030336	GO:0030336	negative regulation of cell migration	56/1537	408/21261	2.70911e-06	8.7636e-05	6.66972e-05	ENSG00000011465/ENSG00000039068/ENSG00000064300/ENSG00000064666/ENSG00000067798/ENSG00000089820/ENSG00000101280/ENSG00000102265/ENSG00000104332/ENSG00000105329/ENSG00000105509/ENSG00000106366/ENSG00000106511/ENSG00000107562/ENSG00000109062/ENSG00000110880/ENSG00000112175/ENSG00000120129/ENSG00000122707/ENSG00000123384/ENSG00000123610/ENSG00000123612/ENSG00000130203/ENSG00000132205/ENSG00000133121…	56
GO:0060070	GO:0060070	canonical Wnt signaling pathway	48/1537	330/21261	2.76816e-06	8.85048e-05	6.73584e-05	ENSG00000018408/ENSG00000019549/ENSG00000020181/ENSG00000050165/ENSG00000102678/ENSG00000104332/ENSG00000105329/ENSG00000106483/ENSG00000106571/ENSG00000108821/ENSG00000109062/ENSG00000110195/ENSG00000112655/ENSG00000112837/ENSG00000114251/ENSG00000115884/ENSG00000116962/ENSG00000120738/ENSG00000122707/ENSG00000124766/ENSG00000130203/ENSG00000136826/ENSG00000139174/ENSG00000140332/ENSG00000141753…	48
GO:0003416	GO:0003416	endochondral bone growth	11/1537	29/21261	2.78288e-06	8.85048e-05	6.73584e-05	ENSG00000072840/ENSG00000105664/ENSG00000143369/ENSG00000162733/ENSG00000163513/ENSG00000169231/ENSG00000172819/ENSG00000173068/ENSG00000182197/ENSG00000182704/ENSG00000188729	11
GO:1903319	GO:1903319	positive regulation of protein maturation	11/1537	29/21261	2.78288e-06	8.85048e-05	6.73584e-05	ENSG00000100345/ENSG00000124766/ENSG00000148180/ENSG00000157227/ENSG00000163815/ENSG00000163975/ENSG00000182718/ENSG00000197122/ENSG00000197747/ENSG00000262655/ENSG00000291971	11
GO:0008360	GO:0008360	regulation of cell shape	29/1537	158/21261	2.89237e-06	9.04626e-05	6.88484e-05	ENSG00000010810/ENSG00000082397/ENSG00000092820/ENSG00000100345/ENSG00000100473/ENSG00000102302/ENSG00000109062/ENSG00000115414/ENSG00000128283/ENSG00000130827/ENSG00000135046/ENSG00000138771/ENSG00000147010/ENSG00000147065/ENSG00000149798/ENSG00000154783/ENSG00000162458/ENSG00000164050/ENSG00000164741/ENSG00000169750/ENSG00000175866/ENSG00000176438/ENSG00000184922/ENSG00000196576/ENSG00000197702…	29
GO:0035107	GO:0035107	appendage morphogenesis	29/1537	158/21261	2.89237e-06	9.04626e-05	6.88484e-05	ENSG00000003137/ENSG00000052850/ENSG00000099139/ENSG00000101052/ENSG00000102678/ENSG00000106012/ENSG00000106571/ENSG00000109063/ENSG00000114251/ENSG00000122691/ENSG00000122707/ENSG00000125965/ENSG00000128709/ENSG00000134250/ENSG00000138829/ENSG00000139174/ENSG00000143320/ENSG00000143867/ENSG00000144218/ENSG00000145423/ENSG00000147257/ENSG00000157933/ENSG00000163132/ENSG00000172819/ENSG00000182197…	29
GO:0035108	GO:0035108	limb morphogenesis	29/1537	158/21261	2.89237e-06	9.04626e-05	6.88484e-05	ENSG00000003137/ENSG00000052850/ENSG00000099139/ENSG00000101052/ENSG00000102678/ENSG00000106012/ENSG00000106571/ENSG00000109063/ENSG00000114251/ENSG00000122691/ENSG00000122707/ENSG00000125965/ENSG00000128709/ENSG00000134250/ENSG00000138829/ENSG00000139174/ENSG00000143320/ENSG00000143867/ENSG00000144218/ENSG00000145423/ENSG00000147257/ENSG00000157933/ENSG00000163132/ENSG00000172819/ENSG00000182197…	29
GO:0035791	GO:0035791	platelet-derived growth factor receptor-beta signaling pathway	8/1537	15/21261	2.97529e-06	9.25446e-05	7.0433e-05	ENSG00000097007/ENSG00000104213/ENSG00000113083/ENSG00000113721/ENSG00000123384/ENSG00000127946/ENSG00000197122/ENSG00000291971	8
GO:0019216	GO:0019216	regulation of lipid metabolic process	52/1537	370/21261	3.04514e-06	9.41995e-05	7.16925e-05	ENSG00000010932/ENSG00000012660/ENSG00000019549/ENSG00000050165/ENSG00000067113/ENSG00000070031/ENSG00000073756/ENSG00000076258/ENSG00000095970/ENSG00000100003/ENSG00000105329/ENSG00000106538/ENSG00000107566/ENSG00000112175/ENSG00000113231/ENSG00000113721/ENSG00000115738/ENSG00000119655/ENSG00000120738/ENSG00000122691/ENSG00000124253/ENSG00000125730/ENSG00000130203/ENSG00000134853/ENSG00000135046…	52
GO:0051897	GO:0051897	positive regulation of phosphatidylinositol 3-kinase/protein kinase B signal transduction	33/1537	193/21261	3.151e-06	9.69446e-05	7.37817e-05	ENSG00000011465/ENSG00000019991/ENSG00000062524/ENSG00000074842/ENSG00000077782/ENSG00000086991/ENSG00000087589/ENSG00000095970/ENSG00000105329/ENSG00000105419/ENSG00000113721/ENSG00000115414/ENSG00000120659/ENSG00000126218/ENSG00000127946/ENSG00000134853/ENSG00000136810/ENSG00000137801/ENSG00000145431/ENSG00000146242/ENSG00000146648/ENSG00000148053/ENSG00000148737/ENSG00000162733/ENSG00000164050…	33
GO:0043491	GO:0043491	phosphatidylinositol 3-kinase/protein kinase B signal transduction	47/1537	322/21261	3.17842e-06	9.72597e-05	7.40215e-05	ENSG00000011465/ENSG00000019991/ENSG00000033327/ENSG00000062524/ENSG00000074842/ENSG00000077782/ENSG00000086991/ENSG00000087589/ENSG00000092445/ENSG00000095970/ENSG00000105329/ENSG00000105419/ENSG00000109062/ENSG00000113083/ENSG00000113721/ENSG00000115414/ENSG00000120659/ENSG00000122691/ENSG00000126218/ENSG00000127946/ENSG00000134853/ENSG00000136810/ENSG00000137801/ENSG00000142552/ENSG00000145431…	47
GO:0061037	GO:0061037	negative regulation of cartilage development	12/1537	35/21261	3.40123e-06	0.000102417	7.79464e-05	ENSG00000019549/ENSG00000087494/ENSG00000104415/ENSG00000106571/ENSG00000115380/ENSG00000125965/ENSG00000136378/ENSG00000143387/ENSG00000151388/ENSG00000168056/ENSG00000172819/ENSG00000174697	12
GO:0071295	GO:0071295	cellular response to vitamin	12/1537	35/21261	3.40123e-06	0.000102417	7.79464e-05	ENSG00000019549/ENSG00000041982/ENSG00000102174/ENSG00000104332/ENSG00000108821/ENSG00000110195/ENSG00000133110/ENSG00000165457/ENSG00000174697/ENSG00000181195/ENSG00000197256/ENSG00000242252	12
GO:1903055	GO:1903055	positive regulation of extracellular matrix organization	12/1537	35/21261	3.40123e-06	0.000102417	7.79464e-05	ENSG00000019144/ENSG00000097007/ENSG00000105329/ENSG00000136244/ENSG00000138080/ENSG00000159216/ENSG00000162733/ENSG00000163975/ENSG00000168477/ENSG00000172638/ENSG00000233323/ENSG00000236236	12
GO:0055123	GO:0055123	digestive system development	30/1537	168/21261	3.52493e-06	0.00010558	8.03539e-05	ENSG00000052850/ENSG00000053918/ENSG00000070031/ENSG00000074047/ENSG00000099139/ENSG00000102554/ENSG00000102678/ENSG00000104332/ENSG00000106538/ENSG00000106571/ENSG00000114251/ENSG00000115738/ENSG00000119699/ENSG00000124762/ENSG00000134853/ENSG00000141448/ENSG00000145423/ENSG00000145431/ENSG00000146648/ENSG00000165617/ENSG00000166250/ENSG00000166341/ENSG00000169429/ENSG00000176887/ENSG00000180914…	30
GO:0050890	GO:0050890	cognition	53/1537	382/21261	3.61107e-06	0.000107044	8.14678e-05	ENSG00000005249/ENSG00000005884/ENSG00000010810/ENSG00000073756/ENSG00000095970/ENSG00000096433/ENSG00000097007/ENSG00000100968/ENSG00000101349/ENSG00000104774/ENSG00000105877/ENSG00000108819/ENSG00000110076/ENSG00000110080/ENSG00000111249/ENSG00000113231/ENSG00000116147/ENSG00000122877/ENSG00000130203/ENSG00000131771/ENSG00000133216/ENSG00000134138/ENSG00000138031/ENSG00000138039/ENSG00000142192…	53
GO:0031099	GO:0031099	regeneration	34/1537	203/21261	3.61161e-06	0.000107044	8.14678e-05	ENSG00000010278/ENSG00000041982/ENSG00000069702/ENSG00000087245/ENSG00000102554/ENSG00000104324/ENSG00000105426/ENSG00000107562/ENSG00000110092/ENSG00000110195/ENSG00000110651/ENSG00000116147/ENSG00000124762/ENSG00000131669/ENSG00000131711/ENSG00000133110/ENSG00000134247/ENSG00000135046/ENSG00000136244/ENSG00000136826/ENSG00000136999/ENSG00000142798/ENSG00000142949/ENSG00000143418/ENSG00000154096…	34
GO:0009100	GO:0009100	glycoprotein metabolic process	54/1537	392/21261	3.63958e-06	0.000107311	8.1671e-05	ENSG00000033100/ENSG00000033170/ENSG00000060718/ENSG00000078596/ENSG00000086062/ENSG00000100626/ENSG00000102595/ENSG00000104774/ENSG00000106397/ENSG00000108784/ENSG00000109814/ENSG00000110080/ENSG00000111817/ENSG00000111885/ENSG00000111962/ENSG00000117643/ENSG00000122863/ENSG00000128274/ENSG00000130958/ENSG00000131459/ENSG00000131873/ENSG00000136378/ENSG00000136542/ENSG00000137573/ENSG00000138653…	54
GO:0035904	GO:0035904	aorta development	17/1537	67/21261	3.84841e-06	0.00011288	8.59096e-05	ENSG00000064300/ENSG00000108784/ENSG00000113083/ENSG00000113721/ENSG00000118762/ENSG00000122877/ENSG00000123384/ENSG00000124766/ENSG00000129038/ENSG00000139174/ENSG00000141756/ENSG00000163513/ENSG00000169855/ENSG00000172638/ENSG00000174697/ENSG00000185008/ENSG00000291748	17
GO:0050818	GO:0050818	regulation of coagulation	18/1537	74/21261	3.86986e-06	0.000112924	8.59433e-05	ENSG00000010278/ENSG00000011422/ENSG00000078098/ENSG00000101000/ENSG00000106366/ENSG00000110080/ENSG00000122861/ENSG00000130203/ENSG00000132205/ENSG00000133216/ENSG00000134853/ENSG00000137801/ENSG00000138080/ENSG00000163932/ENSG00000164111/ENSG00000167397/ENSG00000181104/ENSG00000182718	18
GO:2000146	GO:2000146	negative regulation of cell motility	57/1537	424/21261	4.238e-06	0.000123032	9.36364e-05	ENSG00000011465/ENSG00000039068/ENSG00000064300/ENSG00000064666/ENSG00000067798/ENSG00000077942/ENSG00000089820/ENSG00000101280/ENSG00000102265/ENSG00000104332/ENSG00000105329/ENSG00000105509/ENSG00000106366/ENSG00000106511/ENSG00000107562/ENSG00000109062/ENSG00000110880/ENSG00000112175/ENSG00000120129/ENSG00000122707/ENSG00000123384/ENSG00000123610/ENSG00000123612/ENSG00000130203/ENSG00000132205…	57
GO:1990138	GO:1990138	neuron projection extension	33/1537	196/21261	4.44574e-06	0.000128405	9.77251e-05	ENSG00000012171/ENSG00000039068/ENSG00000075213/ENSG00000085733/ENSG00000089057/ENSG00000089820/ENSG00000091129/ENSG00000097007/ENSG00000105426/ENSG00000107562/ENSG00000112290/ENSG00000114251/ENSG00000115414/ENSG00000116147/ENSG00000130203/ENSG00000130827/ENSG00000131711/ENSG00000133083/ENSG00000133110/ENSG00000139174/ENSG00000140557/ENSG00000140575/ENSG00000153993/ENSG00000156299/ENSG00000160307…	33
GO:0030324	GO:0030324	lung development	34/1537	205/21261	4.51052e-06	0.000129614	9.86458e-05	ENSG00000005884/ENSG00000041982/ENSG00000074047/ENSG00000075275/ENSG00000078900/ENSG00000087116/ENSG00000101160/ENSG00000102174/ENSG00000102678/ENSG00000106397/ENSG00000106571/ENSG00000112655/ENSG00000113083/ENSG00000114251/ENSG00000115318/ENSG00000116285/ENSG00000118523/ENSG00000119699/ENSG00000127528/ENSG00000128342/ENSG00000134853/ENSG00000138207/ENSG00000141448/ENSG00000142552/ENSG00000147257…	34
GO:0009410	GO:0009410	response to xenobiotic stimulus	62/1537	476/21261	4.62825e-06	0.000132326	0.000100709	ENSG00000003137/ENSG00000005884/ENSG00000010932/ENSG00000039068/ENSG00000053918/ENSG00000073756/ENSG00000076258/ENSG00000078900/ENSG00000087245/ENSG00000089041/ENSG00000097007/ENSG00000102699/ENSG00000104332/ENSG00000108602/ENSG00000108819/ENSG00000108821/ENSG00000110092/ENSG00000112941/ENSG00000113083/ENSG00000117724/ENSG00000120907/ENSG00000124762/ENSG00000125740/ENSG00000131480/ENSG00000131711…	62
GO:0030833	GO:0030833	regulation of actin filament polymerization	27/1537	145/21261	4.74375e-06	0.000134474	0.000102344	ENSG00000009694/ENSG00000034510/ENSG00000042493/ENSG00000049540/ENSG00000077264/ENSG00000079691/ENSG00000085733/ENSG00000090924/ENSG00000103187/ENSG00000103490/ENSG00000115306/ENSG00000128283/ENSG00000148180/ENSG00000148700/ENSG00000149798/ENSG00000162704/ENSG00000163932/ENSG00000175866/ENSG00000179820/ENSG00000183853/ENSG00000197256/ENSG00000197694/ENSG00000197948/ENSG00000205542/ENSG00000248905…	27
GO:0061035	GO:0061035	regulation of cartilage development	18/1537	75/21261	4.75088e-06	0.000134474	0.000102344	ENSG00000019549/ENSG00000087494/ENSG00000104415/ENSG00000106571/ENSG00000114251/ENSG00000115380/ENSG00000118523/ENSG00000125965/ENSG00000134013/ENSG00000136378/ENSG00000143387/ENSG00000151388/ENSG00000156427/ENSG00000156466/ENSG00000168056/ENSG00000168487/ENSG00000172819/ENSG00000174697	18
GO:1905475	GO:1905475	regulation of protein localization to membrane	33/1537	197/21261	4.97603e-06	0.000140146	0.000106661	ENSG00000005884/ENSG00000010810/ENSG00000044524/ENSG00000075624/ENSG00000092820/ENSG00000095970/ENSG00000101856/ENSG00000103888/ENSG00000105270/ENSG00000105329/ENSG00000108819/ENSG00000110651/ENSG00000115306/ENSG00000123384/ENSG00000123610/ENSG00000131981/ENSG00000133216/ENSG00000144681/ENSG00000146648/ENSG00000147257/ENSG00000148180/ENSG00000150551/ENSG00000153071/ENSG00000157227/ENSG00000166997…	33
GO:0071774	GO:0071774	response to fibroblast growth factor	25/1537	129/21261	5.04999e-06	0.000141525	0.00010771	ENSG00000026508/ENSG00000041982/ENSG00000064300/ENSG00000077782/ENSG00000102678/ENSG00000104332/ENSG00000108821/ENSG00000112562/ENSG00000114251/ENSG00000118523/ENSG00000133110/ENSG00000134962/ENSG00000137573/ENSG00000137801/ENSG00000140575/ENSG00000151348/ENSG00000152518/ENSG00000156427/ENSG00000160888/ENSG00000169429/ENSG00000179388/ENSG00000182197/ENSG00000185650/ENSG00000196468/ENSG00000196562	25
GO:0090100	GO:0090100	positive regulation of transmembrane receptor protein serine/threonine kinase signaling pathway	24/1537	121/21261	5.10117e-06	0.000141751	0.000107883	ENSG00000069702/ENSG00000102678/ENSG00000105329/ENSG00000112175/ENSG00000119699/ENSG00000125965/ENSG00000128791/ENSG00000134250/ENSG00000137573/ENSG00000137801/ENSG00000140682/ENSG00000141448/ENSG00000143869/ENSG00000147257/ENSG00000153071/ENSG00000156466/ENSG00000163132/ENSG00000163513/ENSG00000168477/ENSG00000168743/ENSG00000176887/ENSG00000197496/ENSG00000233323/ENSG00000236236	24
GO:0010976	GO:0010976	positive regulation of neuron projection development	30/1537	171/21261	5.10814e-06	0.000141751	0.000107883	ENSG00000005884/ENSG00000010810/ENSG00000044524/ENSG00000062524/ENSG00000097007/ENSG00000102383/ENSG00000104435/ENSG00000111249/ENSG00000112175/ENSG00000112655/ENSG00000113758/ENSG00000114251/ENSG00000116741/ENSG00000117385/ENSG00000130203/ENSG00000133216/ENSG00000134072/ENSG00000143322/ENSG00000148053/ENSG00000156299/ENSG00000157193/ENSG00000162733/ENSG00000171617/ENSG00000172260/ENSG00000175866…	30
GO:0001101	GO:0001101	response to acid chemical	28/1537	154/21261	5.14854e-06	0.000142175	0.000108205	ENSG00000010810/ENSG00000084636/ENSG00000087245/ENSG00000100344/ENSG00000108819/ENSG00000108821/ENSG00000118762/ENSG00000124253/ENSG00000127528/ENSG00000129473/ENSG00000129596/ENSG00000130147/ENSG00000134853/ENSG00000140950/ENSG00000142156/ENSG00000145431/ENSG00000146648/ENSG00000148053/ENSG00000149212/ENSG00000155511/ENSG00000164692/ENSG00000167552/ENSG00000170962/ENSG00000175866/ENSG00000204262…	28
GO:0007565	GO:0007565	female pregnancy	33/1537	198/21261	5.56396e-06	0.000152901	0.000116368	ENSG00000005884/ENSG00000073756/ENSG00000077942/ENSG00000084636/ENSG00000087245/ENSG00000087494/ENSG00000099139/ENSG00000102265/ENSG00000102316/ENSG00000105137/ENSG00000116741/ENSG00000119699/ENSG00000121281/ENSG00000122707/ENSG00000123612/ENSG00000125740/ENSG00000128342/ENSG00000141433/ENSG00000142798/ENSG00000150594/ENSG00000152661/ENSG00000159713/ENSG00000160200/ENSG00000161638/ENSG00000164120…	33
GO:0032429	GO:0032429	regulation of phospholipase A2 activity	7/1537	12/21261	5.83273e-06	0.000158746	0.000120817	ENSG00000123384/ENSG00000135046/ENSG00000144891/ENSG00000153246/ENSG00000214274/ENSG00000264230/ENSG00000265190	7
GO:0033629	GO:0033629	negative regulation of cell adhesion mediated by integrin	7/1537	12/21261	5.83273e-06	0.000158746	0.000120817	ENSG00000019549/ENSG00000106366/ENSG00000133789/ENSG00000138061/ENSG00000152270/ENSG00000166086/ENSG00000185499	7
GO:0045453	GO:0045453	bone resorption	17/1537	69/21261	5.9294e-06	0.000160604	0.000122231	ENSG00000077585/ENSG00000086991/ENSG00000089041/ENSG00000102575/ENSG00000110719/ENSG00000120659/ENSG00000136244/ENSG00000143387/ENSG00000154237/ENSG00000164761/ENSG00000168056/ENSG00000182197/ENSG00000183160/ENSG00000197122/ENSG00000242252/ENSG00000259207/ENSG00000291971	17
GO:0043010	GO:0043010	camera-type eye development	52/1537	379/21261	6.1508e-06	0.000165808	0.000126192	ENSG00000026025/ENSG00000064309/ENSG00000069188/ENSG00000077279/ENSG00000078369/ENSG00000083857/ENSG00000104888/ENSG00000106571/ENSG00000108784/ENSG00000110400/ENSG00000110719/ENSG00000113721/ENSG00000114251/ENSG00000115380/ENSG00000118707/ENSG00000122691/ENSG00000128791/ENSG00000132688/ENSG00000133216/ENSG00000134250/ENSG00000134853/ENSG00000135414/ENSG00000136826/ENSG00000138061/ENSG00000138207…	52
GO:0044272	GO:0044272	sulfur compound biosynthetic process	30/1537	173/21261	6.50119e-06	0.000174423	0.000132748	ENSG00000010932/ENSG00000012660/ENSG00000033100/ENSG00000066322/ENSG00000099998/ENSG00000109814/ENSG00000110080/ENSG00000111817/ENSG00000111962/ENSG00000118402/ENSG00000122863/ENSG00000129596/ENSG00000130958/ENSG00000131473/ENSG00000131873/ENSG00000135917/ENSG00000138653/ENSG00000138801/ENSG00000145335/ENSG00000145692/ENSG00000148737/ENSG00000151348/ENSG00000155893/ENSG00000160200/ENSG00000169105…	30
GO:1904862	GO:1904862	inhibitory synapse assembly	9/1537	21/21261	6.97125e-06	0.000185278	0.00014101	ENSG00000114251/ENSG00000145864/ENSG00000153012/ENSG00000158258/ENSG00000164050/ENSG00000169992/ENSG00000171943/ENSG00000266028/ENSG00000283859	9
GO:2001044	GO:2001044	regulation of integrin-mediated signaling pathway	9/1537	21/21261	6.97125e-06	0.000185278	0.00014101	ENSG00000102265/ENSG00000109743/ENSG00000115318/ENSG00000116962/ENSG00000135862/ENSG00000172037/ENSG00000196569/ENSG00000196924/ENSG00000197496	9
GO:0007611	GO:0007611	learning or memory	46/1537	322/21261	7.19476e-06	0.000190325	0.000144851	ENSG00000005249/ENSG00000005884/ENSG00000010810/ENSG00000073756/ENSG00000095970/ENSG00000096433/ENSG00000097007/ENSG00000100968/ENSG00000101349/ENSG00000104774/ENSG00000105877/ENSG00000108819/ENSG00000110076/ENSG00000111249/ENSG00000113231/ENSG00000116147/ENSG00000122877/ENSG00000130203/ENSG00000131771/ENSG00000133216/ENSG00000134138/ENSG00000138031/ENSG00000142192/ENSG00000146242/ENSG00000146648…	46
GO:0051893	GO:0051893	regulation of focal adhesion assembly	17/1537	70/21261	7.30834e-06	0.000191539	0.000145775	ENSG00000044524/ENSG00000084636/ENSG00000097007/ENSG00000104332/ENSG00000110880/ENSG00000132670/ENSG00000137801/ENSG00000154096/ENSG00000157227/ENSG00000164741/ENSG00000184009/ENSG00000184349/ENSG00000197122/ENSG00000197747/ENSG00000248905/ENSG00000291420/ENSG00000291971	17
GO:0090109	GO:0090109	regulation of cell-substrate junction assembly	17/1537	70/21261	7.30834e-06	0.000191539	0.000145775	ENSG00000044524/ENSG00000084636/ENSG00000097007/ENSG00000104332/ENSG00000110880/ENSG00000132670/ENSG00000137801/ENSG00000154096/ENSG00000157227/ENSG00000164741/ENSG00000184009/ENSG00000184349/ENSG00000197122/ENSG00000197747/ENSG00000248905/ENSG00000291420/ENSG00000291971	17
GO:0106027	GO:0106027	neuron projection organization	21/1537	100/21261	7.72267e-06	0.000201466	0.00015333	ENSG00000004777/ENSG00000005884/ENSG00000010810/ENSG00000077264/ENSG00000085733/ENSG00000095970/ENSG00000102383/ENSG00000111249/ENSG00000113758/ENSG00000130203/ENSG00000133216/ENSG00000138311/ENSG00000142192/ENSG00000156299/ENSG00000157193/ENSG00000166963/ENSG00000171867/ENSG00000172757/ENSG00000175866/ENSG00000182580/ENSG00000288401	21
GO:0043954	GO:0043954	cellular component maintenance	18/1537	78/21261	8.5796e-06	0.000222794	0.000169562	ENSG00000005884/ENSG00000010810/ENSG00000085733/ENSG00000095397/ENSG00000095970/ENSG00000108797/ENSG00000130203/ENSG00000139899/ENSG00000140859/ENSG00000166689/ENSG00000169992/ENSG00000171867/ENSG00000181104/ENSG00000183853/ENSG00000197283/ENSG00000259207/ENSG00000283859/ENSG00000288401	18
GO:1900046	GO:1900046	regulation of hemostasis	17/1537	71/21261	8.96763e-06	0.000231807	0.000176422	ENSG00000010278/ENSG00000011422/ENSG00000078098/ENSG00000105664/ENSG00000106366/ENSG00000110080/ENSG00000122861/ENSG00000130203/ENSG00000132205/ENSG00000133216/ENSG00000134853/ENSG00000137801/ENSG00000138080/ENSG00000163932/ENSG00000167397/ENSG00000181104/ENSG00000182718	17
GO:0090101	GO:0090101	negative regulation of transmembrane receptor protein serine/threonine kinase signaling pathway	32/1537	194/21261	9.55866e-06	0.000245187	0.000186605	ENSG00000049323/ENSG00000069702/ENSG00000070404/ENSG00000097007/ENSG00000101938/ENSG00000104332/ENSG00000114251/ENSG00000119547/ENSG00000119699/ENSG00000123384/ENSG00000123610/ENSG00000128045/ENSG00000128791/ENSG00000134363/ENSG00000136999/ENSG00000138080/ENSG00000138615/ENSG00000138829/ENSG00000144730/ENSG00000145423/ENSG00000147255/ENSG00000156535/ENSG00000157933/ENSG00000158747/ENSG00000166033…	32
GO:0060395	GO:0060395	SMAD protein signal transduction	19/1537	86/21261	9.57186e-06	0.000245187	0.000186605	ENSG00000018408/ENSG00000026025/ENSG00000105329/ENSG00000108175/ENSG00000112175/ENSG00000115306/ENSG00000119699/ENSG00000123384/ENSG00000125965/ENSG00000135414/ENSG00000136999/ENSG00000138615/ENSG00000143869/ENSG00000151136/ENSG00000153071/ENSG00000156466/ENSG00000157933/ENSG00000163513/ENSG00000170345	19
GO:0070482	GO:0070482	response to oxygen levels	51/1537	375/21261	9.65056e-06	0.000246089	0.000187291	ENSG00000069702/ENSG00000073756/ENSG00000087245/ENSG00000095970/ENSG00000101280/ENSG00000104332/ENSG00000104419/ENSG00000105329/ENSG00000107562/ENSG00000108821/ENSG00000109610/ENSG00000119699/ENSG00000120738/ENSG00000122691/ENSG00000122861/ENSG00000124253/ENSG00000124762/ENSG00000124766/ENSG00000128342/ENSG00000129474/ENSG00000133110/ENSG00000134013/ENSG00000135245/ENSG00000136997/ENSG00000137801…	51
GO:0033628	GO:0033628	regulation of cell adhesion mediated by integrin	14/1537	51/21261	1.01988e-05	0.000256766	0.000195417	ENSG00000019549/ENSG00000103335/ENSG00000106366/ENSG00000122861/ENSG00000128342/ENSG00000133789/ENSG00000138061/ENSG00000145423/ENSG00000152270/ENSG00000166086/ENSG00000169750/ENSG00000185499/ENSG00000197635/ENSG00000259207	14
GO:0060071	GO:0060071	Wnt signaling pathway, planar cell polarity pathway	14/1537	51/21261	1.01988e-05	0.000256766	0.000195417	ENSG00000075275/ENSG00000097007/ENSG00000104332/ENSG00000112655/ENSG00000114251/ENSG00000139174/ENSG00000145423/ENSG00000147257/ENSG00000153071/ENSG00000156299/ENSG00000163637/ENSG00000164932/ENSG00000165617/ENSG00000173218	14
GO:0010954	GO:0010954	positive regulation of protein processing	10/1537	27/21261	1.02053e-05	0.000256766	0.000195417	ENSG00000100345/ENSG00000148180/ENSG00000157227/ENSG00000163815/ENSG00000163975/ENSG00000182718/ENSG00000197122/ENSG00000197747/ENSG00000262655/ENSG00000291971	10
GO:0030510	GO:0030510	regulation of BMP signaling pathway	24/1537	126/21261	1.0539e-05	0.00026296	0.000200131	ENSG00000005884/ENSG00000070404/ENSG00000097007/ENSG00000101938/ENSG00000104332/ENSG00000106483/ENSG00000114251/ENSG00000123610/ENSG00000125965/ENSG00000128791/ENSG00000134250/ENSG00000134363/ENSG00000137573/ENSG00000140479/ENSG00000141448/ENSG00000145423/ENSG00000147257/ENSG00000157933/ENSG00000158747/ENSG00000163132/ENSG00000163430/ENSG00000166033/ENSG00000166147/ENSG00000176887	24
GO:0048736	GO:0048736	appendage development	32/1537	195/21261	1.06562e-05	0.00026296	0.000200131	ENSG00000003137/ENSG00000052850/ENSG00000099139/ENSG00000101052/ENSG00000102678/ENSG00000105664/ENSG00000106012/ENSG00000106511/ENSG00000106571/ENSG00000108784/ENSG00000109063/ENSG00000114251/ENSG00000122691/ENSG00000122707/ENSG00000125965/ENSG00000128709/ENSG00000134250/ENSG00000138829/ENSG00000139174/ENSG00000143320/ENSG00000143867/ENSG00000144218/ENSG00000145423/ENSG00000147257/ENSG00000157933…	32
GO:0060173	GO:0060173	limb development	32/1537	195/21261	1.06562e-05	0.00026296	0.000200131	ENSG00000003137/ENSG00000052850/ENSG00000099139/ENSG00000101052/ENSG00000102678/ENSG00000105664/ENSG00000106012/ENSG00000106511/ENSG00000106571/ENSG00000108784/ENSG00000109063/ENSG00000114251/ENSG00000122691/ENSG00000122707/ENSG00000125965/ENSG00000128709/ENSG00000134250/ENSG00000138829/ENSG00000139174/ENSG00000143320/ENSG00000143867/ENSG00000144218/ENSG00000145423/ENSG00000147257/ENSG00000157933…	32
GO:0030516	GO:0030516	regulation of axon extension	21/1537	102/21261	1.06804e-05	0.00026296	0.000200131	ENSG00000012171/ENSG00000039068/ENSG00000075213/ENSG00000085733/ENSG00000089820/ENSG00000091129/ENSG00000097007/ENSG00000105426/ENSG00000107562/ENSG00000114251/ENSG00000115414/ENSG00000116147/ENSG00000130203/ENSG00000130827/ENSG00000131711/ENSG00000153993/ENSG00000168758/ENSG00000187164/ENSG00000198910/ENSG00000273749/ENSG00000288401	21
GO:0033002	GO:0033002	muscle cell proliferation	40/1537	269/21261	1.07231e-05	0.00026296	0.000200131	ENSG00000019991/ENSG00000049540/ENSG00000069702/ENSG00000073756/ENSG00000078900/ENSG00000087245/ENSG00000097007/ENSG00000102678/ENSG00000104415/ENSG00000105329/ENSG00000106809/ENSG00000113721/ENSG00000115252/ENSG00000115738/ENSG00000119699/ENSG00000124762/ENSG00000130203/ENSG00000136244/ENSG00000136999/ENSG00000137801/ENSG00000138207/ENSG00000141448/ENSG00000148737/ENSG00000149256/ENSG00000152661…	40
GO:0032231	GO:0032231	regulation of actin filament bundle assembly	23/1537	118/21261	1.07767e-05	0.00026296	0.000200131	ENSG00000050327/ENSG00000079691/ENSG00000097007/ENSG00000103647/ENSG00000104332/ENSG00000104728/ENSG00000118523/ENSG00000119699/ENSG00000128849/ENSG00000133789/ENSG00000158195/ENSG00000164741/ENSG00000165533/ENSG00000165694/ENSG00000171522/ENSG00000175175/ENSG00000184009/ENSG00000184292/ENSG00000196924/ENSG00000197747/ENSG00000198121/ENSG00000274726/ENSG00000291420	23
GO:0051261	GO:0051261	protein depolymerization	23/1537	118/21261	1.07767e-05	0.00026296	0.000200131	ENSG00000042493/ENSG00000050405/ENSG00000067798/ENSG00000079691/ENSG00000101871/ENSG00000104435/ENSG00000108819/ENSG00000115306/ENSG00000116584/ENSG00000131711/ENSG00000132688/ENSG00000133789/ENSG00000135596/ENSG00000141985/ENSG00000148180/ENSG00000148700/ENSG00000152527/ENSG00000166963/ENSG00000167566/ENSG00000172757/ENSG00000176771/ENSG00000197457/ENSG00000197694	23
GO:0036293	GO:0036293	response to decreased oxygen levels	48/1537	347/21261	1.10869e-05	0.000269369	0.000205009	ENSG00000069702/ENSG00000073756/ENSG00000087245/ENSG00000095970/ENSG00000101280/ENSG00000104332/ENSG00000104419/ENSG00000105329/ENSG00000107562/ENSG00000109610/ENSG00000119699/ENSG00000120738/ENSG00000122691/ENSG00000122861/ENSG00000124253/ENSG00000124766/ENSG00000128342/ENSG00000129474/ENSG00000133110/ENSG00000134013/ENSG00000135245/ENSG00000136997/ENSG00000137801/ENSG00000141448/ENSG00000141682…	48
GO:0051896	GO:0051896	regulation of phosphatidylinositol 3-kinase/protein kinase B signal transduction	41/1537	279/21261	1.11864e-05	0.000270624	0.000205964	ENSG00000011465/ENSG00000019991/ENSG00000062524/ENSG00000074842/ENSG00000077782/ENSG00000086991/ENSG00000087589/ENSG00000095970/ENSG00000105329/ENSG00000105419/ENSG00000109062/ENSG00000113721/ENSG00000115414/ENSG00000120659/ENSG00000122691/ENSG00000126218/ENSG00000127946/ENSG00000134853/ENSG00000136810/ENSG00000137801/ENSG00000142552/ENSG00000145431/ENSG00000146242/ENSG00000146648/ENSG00000148053…	41
GO:0048568	GO:0048568	embryonic organ development	63/1537	500/21261	1.13521e-05	0.000273464	0.000208125	ENSG00000052850/ENSG00000053918/ENSG00000060718/ENSG00000064012/ENSG00000070031/ENSG00000074047/ENSG00000095397/ENSG00000099139/ENSG00000101052/ENSG00000102678/ENSG00000105329/ENSG00000106538/ENSG00000106571/ENSG00000108784/ENSG00000109062/ENSG00000110195/ENSG00000112175/ENSG00000112559/ENSG00000112655/ENSG00000112837/ENSG00000114251/ENSG00000115380/ENSG00000115738/ENSG00000117122/ENSG00000118762…	63
GO:0050772	GO:0050772	positive regulation of axonogenesis	19/1537	87/21261	1.14253e-05	0.000274062	0.00020858	ENSG00000107562/ENSG00000115414/ENSG00000130827/ENSG00000131711/ENSG00000143320/ENSG00000146426/ENSG00000148053/ENSG00000154645/ENSG00000156299/ENSG00000164050/ENSG00000169855/ENSG00000171533/ENSG00000184349/ENSG00000185008/ENSG00000187164/ENSG00000196576/ENSG00000198753/ENSG00000198910/ENSG00000273749	19
GO:0001666	GO:0001666	response to hypoxia	46/1537	328/21261	1.17207e-05	0.000279962	0.000213071	ENSG00000069702/ENSG00000073756/ENSG00000087245/ENSG00000095970/ENSG00000101280/ENSG00000104332/ENSG00000104419/ENSG00000105329/ENSG00000107562/ENSG00000109610/ENSG00000119699/ENSG00000120738/ENSG00000122691/ENSG00000122861/ENSG00000124253/ENSG00000124766/ENSG00000128342/ENSG00000129474/ENSG00000133110/ENSG00000134013/ENSG00000135245/ENSG00000136997/ENSG00000137801/ENSG00000141448/ENSG00000141682…	46
GO:1903034	GO:1903034	regulation of response to wounding	31/1537	187/21261	1.18072e-05	0.000280842	0.000213741	ENSG00000006327/ENSG00000010278/ENSG00000011422/ENSG00000078098/ENSG00000104415/ENSG00000105426/ENSG00000106366/ENSG00000110080/ENSG00000112562/ENSG00000116147/ENSG00000122861/ENSG00000130203/ENSG00000132205/ENSG00000133216/ENSG00000134853/ENSG00000135046/ENSG00000136826/ENSG00000137801/ENSG00000138080/ENSG00000142949/ENSG00000143418/ENSG00000150594/ENSG00000156535/ENSG00000162733/ENSG00000163932…	31
GO:0061387	GO:0061387	regulation of extent of cell growth	23/1537	119/21261	1.24569e-05	0.000293827	0.000223623	ENSG00000012171/ENSG00000039068/ENSG00000075213/ENSG00000085733/ENSG00000089820/ENSG00000091129/ENSG00000097007/ENSG00000105426/ENSG00000107562/ENSG00000114251/ENSG00000115414/ENSG00000116147/ENSG00000130203/ENSG00000130827/ENSG00000131711/ENSG00000143320/ENSG00000153993/ENSG00000168758/ENSG00000184349/ENSG00000187164/ENSG00000198910/ENSG00000273749/ENSG00000288401	23
GO:1903076	GO:1903076	regulation of protein localization to plasma membrane	23/1537	119/21261	1.24569e-05	0.000293827	0.000223623	ENSG00000005884/ENSG00000044524/ENSG00000075624/ENSG00000092820/ENSG00000095970/ENSG00000101856/ENSG00000105270/ENSG00000105329/ENSG00000108819/ENSG00000115306/ENSG00000123384/ENSG00000131981/ENSG00000133216/ENSG00000144681/ENSG00000146648/ENSG00000150551/ENSG00000153071/ENSG00000157227/ENSG00000166997/ENSG00000169410/ENSG00000170262/ENSG00000171867/ENSG00000172061	23
GO:0032271	GO:0032271	regulation of protein polymerization	35/1537	225/21261	1.4027e-05	0.000329489	0.000250764	ENSG00000009694/ENSG00000034510/ENSG00000042493/ENSG00000049540/ENSG00000067798/ENSG00000077264/ENSG00000079691/ENSG00000085733/ENSG00000090924/ENSG00000097007/ENSG00000103187/ENSG00000103490/ENSG00000104435/ENSG00000105270/ENSG00000115306/ENSG00000128283/ENSG00000131711/ENSG00000144031/ENSG00000145335/ENSG00000148180/ENSG00000148700/ENSG00000149798/ENSG00000159713/ENSG00000162704/ENSG00000163932…	35
GO:0043434	GO:0043434	response to peptide hormone	59/1537	462/21261	1.42669e-05	0.000333407	0.000253747	ENSG00000027644/ENSG00000053918/ENSG00000069702/ENSG00000073756/ENSG00000100344/ENSG00000101577/ENSG00000102174/ENSG00000102265/ENSG00000104635/ENSG00000106538/ENSG00000107562/ENSG00000108821/ENSG00000109321/ENSG00000120738/ENSG00000122877/ENSG00000123612/ENSG00000124253/ENSG00000129596/ENSG00000131711/ENSG00000132670/ENSG00000132793/ENSG00000135046/ENSG00000138039/ENSG00000138061/ENSG00000140950…	59
GO:0050921	GO:0050921	positive regulation of chemotaxis	29/1537	171/21261	1.43116e-05	0.000333407	0.000253747	ENSG00000077782/ENSG00000095970/ENSG00000105329/ENSG00000106366/ENSG00000106538/ENSG00000107562/ENSG00000112562/ENSG00000113296/ENSG00000113721/ENSG00000114251/ENSG00000133789/ENSG00000134853/ENSG00000136244/ENSG00000137801/ENSG00000146242/ENSG00000156299/ENSG00000156427/ENSG00000169429/ENSG00000170962/ENSG00000171951/ENSG00000172349/ENSG00000174600/ENSG00000183049/ENSG00000184371/ENSG00000196468…	29
GO:0051492	GO:0051492	regulation of stress fiber assembly	21/1537	104/21261	1.4624e-05	0.000337904	0.000257169	ENSG00000050327/ENSG00000079691/ENSG00000097007/ENSG00000103647/ENSG00000104332/ENSG00000104728/ENSG00000118523/ENSG00000119699/ENSG00000128849/ENSG00000158195/ENSG00000164741/ENSG00000165533/ENSG00000165694/ENSG00000171522/ENSG00000175175/ENSG00000184009/ENSG00000184292/ENSG00000197747/ENSG00000198121/ENSG00000274726/ENSG00000291420	21
GO:0060996	GO:0060996	dendritic spine development	21/1537	104/21261	1.4624e-05	0.000337904	0.000257169	ENSG00000004777/ENSG00000077264/ENSG00000102383/ENSG00000105426/ENSG00000111249/ENSG00000113758/ENSG00000130203/ENSG00000133216/ENSG00000134072/ENSG00000138311/ENSG00000146555/ENSG00000156299/ENSG00000157193/ENSG00000169992/ENSG00000171943/ENSG00000172757/ENSG00000175866/ENSG00000182580/ENSG00000198121/ENSG00000266028/ENSG00000283859	21
GO:0031639	GO:0031639	plasminogen activation	10/1537	28/21261	1.48483e-05	0.000340309	0.000258999	ENSG00000011422/ENSG00000101160/ENSG00000106366/ENSG00000122861/ENSG00000137801/ENSG00000159216/ENSG00000163815/ENSG00000163975/ENSG00000182718/ENSG00000197747	10
GO:0032331	GO:0032331	negative regulation of chondrocyte differentiation	10/1537	28/21261	1.48483e-05	0.000340309	0.000258999	ENSG00000019549/ENSG00000087494/ENSG00000104415/ENSG00000106571/ENSG00000115380/ENSG00000125965/ENSG00000136378/ENSG00000151388/ENSG00000168056/ENSG00000172819	10
GO:0097061	GO:0097061	dendritic spine organization	19/1537	89/21261	1.61264e-05	0.000367163	0.000279437	ENSG00000004777/ENSG00000005884/ENSG00000010810/ENSG00000077264/ENSG00000085733/ENSG00000095970/ENSG00000102383/ENSG00000111249/ENSG00000113758/ENSG00000130203/ENSG00000133216/ENSG00000138311/ENSG00000156299/ENSG00000157193/ENSG00000171867/ENSG00000172757/ENSG00000175866/ENSG00000182580/ENSG00000288401	19
GO:0045600	GO:0045600	positive regulation of fat cell differentiation	17/1537	74/21261	1.61502e-05	0.000367163	0.000279437	ENSG00000019549/ENSG00000048540/ENSG00000068323/ENSG00000073756/ENSG00000102554/ENSG00000102802/ENSG00000104332/ENSG00000106538/ENSG00000115738/ENSG00000139668/ENSG00000145423/ENSG00000148671/ENSG00000151468/ENSG00000174600/ENSG00000185650/ENSG00000245848/ENSG00000292217	17
GO:1900274	GO:1900274	regulation of phospholipase C activity	12/1537	40/21261	1.62259e-05	0.000367163	0.000279437	ENSG00000060558/ENSG00000064547/ENSG00000077782/ENSG00000097007/ENSG00000113721/ENSG00000120907/ENSG00000134853/ENSG00000143322/ENSG00000146648/ENSG00000151746/ENSG00000198121/ENSG00000214274	12
GO:1902904	GO:1902904	negative regulation of supramolecular fiber organization	30/1537	181/21261	1.62794e-05	0.000367163	0.000279437	ENSG00000034510/ENSG00000042493/ENSG00000050405/ENSG00000067798/ENSG00000079691/ENSG00000095970/ENSG00000101871/ENSG00000103647/ENSG00000104435/ENSG00000105270/ENSG00000115306/ENSG00000116584/ENSG00000128849/ENSG00000130203/ENSG00000131711/ENSG00000133789/ENSG00000138080/ENSG00000145335/ENSG00000148180/ENSG00000148700/ENSG00000152527/ENSG00000158195/ENSG00000163932/ENSG00000164741/ENSG00000165694…	30
GO:0044344	GO:0044344	cellular response to fibroblast growth factor stimulus	23/1537	121/21261	1.65461e-05	0.000371696	0.000282887	ENSG00000026508/ENSG00000064300/ENSG00000077782/ENSG00000102678/ENSG00000104332/ENSG00000108821/ENSG00000112562/ENSG00000114251/ENSG00000118523/ENSG00000133110/ENSG00000134962/ENSG00000137573/ENSG00000137801/ENSG00000140575/ENSG00000151348/ENSG00000152518/ENSG00000156427/ENSG00000169429/ENSG00000179388/ENSG00000182197/ENSG00000185650/ENSG00000196468/ENSG00000196562	23
GO:0035023	GO:0035023	regulation of Rho protein signal transduction	20/1537	97/21261	1.68005e-05	0.00037592	0.000286102	ENSG00000005884/ENSG00000064547/ENSG00000097007/ENSG00000099331/ENSG00000116584/ENSG00000130203/ENSG00000133121/ENSG00000137727/ENSG00000141522/ENSG00000143322/ENSG00000147145/ENSG00000164220/ENSG00000164741/ENSG00000169855/ENSG00000177106/ENSG00000181104/ENSG00000186716/ENSG00000197256/ENSG00000198121/ENSG00000291748	20
GO:0010718	GO:0010718	positive regulation of epithelial to mesenchymal transition	16/1537	67/21261	1.69461e-05	0.000377685	0.000287445	ENSG00000018408/ENSG00000105329/ENSG00000108821/ENSG00000119699/ENSG00000122691/ENSG00000122694/ENSG00000134013/ENSG00000136244/ENSG00000140682/ENSG00000148737/ENSG00000153071/ENSG00000156299/ENSG00000163513/ENSG00000168477/ENSG00000233323/ENSG00000236236	16
GO:0071229	GO:0071229	cellular response to acid chemical	21/1537	105/21261	1.70505e-05	0.000378521	0.000288081	ENSG00000010810/ENSG00000084636/ENSG00000087245/ENSG00000100344/ENSG00000108821/ENSG00000118762/ENSG00000127528/ENSG00000129473/ENSG00000130147/ENSG00000134853/ENSG00000142156/ENSG00000145431/ENSG00000146648/ENSG00000148053/ENSG00000149212/ENSG00000155511/ENSG00000164692/ENSG00000170962/ENSG00000175866/ENSG00000204262/ENSG00000291748	21
GO:0043200	GO:0043200	response to amino acid	25/1537	138/21261	1.72507e-05	0.000381469	0.000290325	ENSG00000010810/ENSG00000084636/ENSG00000087245/ENSG00000100344/ENSG00000108819/ENSG00000108821/ENSG00000124253/ENSG00000129473/ENSG00000129596/ENSG00000130147/ENSG00000134853/ENSG00000140950/ENSG00000142156/ENSG00000145431/ENSG00000146648/ENSG00000148053/ENSG00000149212/ENSG00000155511/ENSG00000164692/ENSG00000167552/ENSG00000170962/ENSG00000175866/ENSG00000204262/ENSG00000266524/ENSG00000291748	25
GO:0008217	GO:0008217	regulation of blood pressure	33/1537	209/21261	1.7837e-05	0.000392884	0.000299013	ENSG00000053918/ENSG00000073756/ENSG00000092009/ENSG00000095303/ENSG00000099139/ENSG00000099337/ENSG00000100448/ENSG00000101160/ENSG00000103647/ENSG00000115738/ENSG00000120907/ENSG00000132205/ENSG00000133110/ENSG00000138080/ENSG00000144891/ENSG00000145536/ENSG00000149782/ENSG00000151348/ENSG00000163399/ENSG00000163485/ENSG00000163751/ENSG00000164692/ENSG00000166833/ENSG00000170214/ENSG00000174697…	33
GO:1904377	GO:1904377	positive regulation of protein localization to cell periphery	18/1537	82/21261	1.79057e-05	0.000392884	0.000299013	ENSG00000005884/ENSG00000044524/ENSG00000079819/ENSG00000092820/ENSG00000095970/ENSG00000101856/ENSG00000105270/ENSG00000108819/ENSG00000115306/ENSG00000123384/ENSG00000131981/ENSG00000133216/ENSG00000144681/ENSG00000145335/ENSG00000146648/ENSG00000166997/ENSG00000169410/ENSG00000171867	18
GO:0007224	GO:0007224	smoothened signaling pathway	27/1537	156/21261	1.9149e-05	0.000418509	0.000318515	ENSG00000054392/ENSG00000064309/ENSG00000072840/ENSG00000074047/ENSG00000101052/ENSG00000102678/ENSG00000104332/ENSG00000106571/ENSG00000109113/ENSG00000119977/ENSG00000131873/ENSG00000134874/ENSG00000135931/ENSG00000142798/ENSG00000143147/ENSG00000147257/ENSG00000158163/ENSG00000163513/ENSG00000166813/ENSG00000167552/ENSG00000173040/ENSG00000180447/ENSG00000182197/ENSG00000187240/ENSG00000197594…	27
GO:1901653	GO:1901653	cellular response to peptide	54/1537	415/21261	1.92214e-05	0.000418509	0.000318515	ENSG00000010810/ENSG00000026025/ENSG00000027644/ENSG00000064300/ENSG00000095970/ENSG00000100344/ENSG00000101577/ENSG00000104635/ENSG00000106538/ENSG00000108819/ENSG00000116584/ENSG00000123384/ENSG00000124253/ENSG00000127528/ENSG00000129473/ENSG00000131711/ENSG00000132670/ENSG00000132793/ENSG00000133216/ENSG00000138039/ENSG00000138061/ENSG00000142192/ENSG00000144891/ENSG00000149212/ENSG00000149639…	54
GO:0150116	GO:0150116	regulation of cell-substrate junction organization	17/1537	75/21261	1.94914e-05	0.000422123	0.000321265	ENSG00000044524/ENSG00000084636/ENSG00000097007/ENSG00000104332/ENSG00000110880/ENSG00000132670/ENSG00000137801/ENSG00000154096/ENSG00000157227/ENSG00000164741/ENSG00000184009/ENSG00000184349/ENSG00000197122/ENSG00000197747/ENSG00000248905/ENSG00000291420/ENSG00000291971	17
GO:0099175	GO:0099175	regulation of postsynapse organization	22/1537	114/21261	1.95797e-05	0.000422123	0.000321265	ENSG00000004777/ENSG00000010810/ENSG00000077264/ENSG00000091129/ENSG00000102383/ENSG00000105426/ENSG00000111249/ENSG00000113758/ENSG00000114251/ENSG00000128805/ENSG00000130203/ENSG00000131409/ENSG00000133216/ENSG00000153707/ENSG00000156299/ENSG00000157193/ENSG00000170558/ENSG00000171867/ENSG00000172757/ENSG00000173621/ENSG00000175866/ENSG00000182771	22
GO:0030282	GO:0030282	bone mineralization	25/1537	139/21261	1.96111e-05	0.000422123	0.000321265	ENSG00000073756/ENSG00000087494/ENSG00000089041/ENSG00000102174/ENSG00000105664/ENSG00000111341/ENSG00000112773/ENSG00000113083/ENSG00000122691/ENSG00000138829/ENSG00000139174/ENSG00000143367/ENSG00000143369/ENSG00000143867/ENSG00000147257/ENSG00000162733/ENSG00000163815/ENSG00000164692/ENSG00000168056/ENSG00000173868/ENSG00000174697/ENSG00000183160/ENSG00000197594/ENSG00000242252/ENSG00000292224	25
GO:0072659	GO:0072659	protein localization to plasma membrane	44/1537	315/21261	1.98916e-05	0.000426539	0.000324626	ENSG00000005884/ENSG00000039068/ENSG00000044524/ENSG00000068724/ENSG00000069849/ENSG00000075624/ENSG00000082397/ENSG00000092820/ENSG00000095970/ENSG00000101856/ENSG00000105270/ENSG00000105329/ENSG00000108819/ENSG00000109062/ENSG00000109113/ENSG00000110651/ENSG00000115306/ENSG00000123384/ENSG00000131981/ENSG00000133216/ENSG00000135525/ENSG00000144681/ENSG00000146242/ENSG00000146648/ENSG00000150551…	44
GO:0016051	GO:0016051	carbohydrate biosynthetic process	35/1537	229/21261	2.06269e-05	0.000438981	0.000334096	ENSG00000033170/ENSG00000056998/ENSG00000082196/ENSG00000086062/ENSG00000104635/ENSG00000105329/ENSG00000105509/ENSG00000109107/ENSG00000110080/ENSG00000111674/ENSG00000111817/ENSG00000111962/ENSG00000124253/ENSG00000138039/ENSG00000138207/ENSG00000138653/ENSG00000142178/ENSG00000145214/ENSG00000145335/ENSG00000148737/ENSG00000149639/ENSG00000151348/ENSG00000160211/ENSG00000166741/ENSG00000169105…	35
GO:0044706	GO:0044706	multi-multicellular organism process	35/1537	229/21261	2.06269e-05	0.000438981	0.000334096	ENSG00000005884/ENSG00000073756/ENSG00000077942/ENSG00000084636/ENSG00000086062/ENSG00000087245/ENSG00000087494/ENSG00000099139/ENSG00000102265/ENSG00000102316/ENSG00000105137/ENSG00000116741/ENSG00000119699/ENSG00000121281/ENSG00000122420/ENSG00000122707/ENSG00000123612/ENSG00000125740/ENSG00000128342/ENSG00000141433/ENSG00000142798/ENSG00000150594/ENSG00000152661/ENSG00000159713/ENSG00000160200…	35
GO:0030326	GO:0030326	embryonic limb morphogenesis	24/1537	131/21261	2.07947e-05	0.000439249	0.000334299	ENSG00000003137/ENSG00000052850/ENSG00000101052/ENSG00000102678/ENSG00000106571/ENSG00000109063/ENSG00000114251/ENSG00000122691/ENSG00000122707/ENSG00000125965/ENSG00000128709/ENSG00000134250/ENSG00000138829/ENSG00000139174/ENSG00000143320/ENSG00000143867/ENSG00000144218/ENSG00000145423/ENSG00000147257/ENSG00000157933/ENSG00000163132/ENSG00000172819/ENSG00000187240/ENSG00000236353	24
GO:0035113	GO:0035113	embryonic appendage morphogenesis	24/1537	131/21261	2.07947e-05	0.000439249	0.000334299	ENSG00000003137/ENSG00000052850/ENSG00000101052/ENSG00000102678/ENSG00000106571/ENSG00000109063/ENSG00000114251/ENSG00000122691/ENSG00000122707/ENSG00000125965/ENSG00000128709/ENSG00000134250/ENSG00000138829/ENSG00000139174/ENSG00000143320/ENSG00000143867/ENSG00000144218/ENSG00000145423/ENSG00000147257/ENSG00000157933/ENSG00000163132/ENSG00000172819/ENSG00000187240/ENSG00000236353	24
GO:0035296	GO:0035296	regulation of tube diameter	27/1537	157/21261	2.15587e-05	0.000452013	0.000344014	ENSG00000073756/ENSG00000087245/ENSG00000097007/ENSG00000105664/ENSG00000106397/ENSG00000109610/ENSG00000116741/ENSG00000120907/ENSG00000127528/ENSG00000130203/ENSG00000144891/ENSG00000148700/ENSG00000150594/ENSG00000151348/ENSG00000160200/ENSG00000163485/ENSG00000165633/ENSG00000168398/ENSG00000170214/ENSG00000173198/ENSG00000174233/ENSG00000174697/ENSG00000180914/ENSG00000181104/ENSG00000181408…	27
GO:0097746	GO:0097746	blood vessel diameter maintenance	27/1537	157/21261	2.15587e-05	0.000452013	0.000344014	ENSG00000073756/ENSG00000087245/ENSG00000097007/ENSG00000105664/ENSG00000106397/ENSG00000109610/ENSG00000116741/ENSG00000120907/ENSG00000127528/ENSG00000130203/ENSG00000144891/ENSG00000148700/ENSG00000150594/ENSG00000151348/ENSG00000160200/ENSG00000163485/ENSG00000165633/ENSG00000168398/ENSG00000170214/ENSG00000173198/ENSG00000174233/ENSG00000174697/ENSG00000180914/ENSG00000181104/ENSG00000181408…	27
GO:0014812	GO:0014812	muscle cell migration	23/1537	123/21261	2.18104e-05	0.000455604	0.000346747	ENSG00000102678/ENSG00000104415/ENSG00000106366/ENSG00000113296/ENSG00000113721/ENSG00000122861/ENSG00000123384/ENSG00000133110/ENSG00000135046/ENSG00000136999/ENSG00000138061/ENSG00000140526/ENSG00000154734/ENSG00000162733/ENSG00000163191/ENSG00000170961/ENSG00000170962/ENSG00000181092/ENSG00000197122/ENSG00000197702/ENSG00000198121/ENSG00000259207/ENSG00000291971	23
GO:0000052	GO:0000052	citrulline metabolic process	7/1537	14/21261	2.22087e-05	0.000462218	0.00035178	ENSG00000059573/ENSG00000206395/ENSG00000225635/ENSG00000226634/ENSG00000227317/ENSG00000228128/ENSG00000233076	7
GO:0034103	GO:0034103	regulation of tissue remodeling	19/1537	91/21261	2.24909e-05	0.000466377	0.000354946	ENSG00000077585/ENSG00000089041/ENSG00000104332/ENSG00000105329/ENSG00000113296/ENSG00000120659/ENSG00000136235/ENSG00000136244/ENSG00000159216/ENSG00000162733/ENSG00000164761/ENSG00000168056/ENSG00000174697/ENSG00000183160/ENSG00000186716/ENSG00000197122/ENSG00000242252/ENSG00000259207/ENSG00000291971	19
GO:0060021	GO:0060021	roof of mouth development	20/1537	99/21261	2.30206e-05	0.000472422	0.000359546	ENSG00000019549/ENSG00000052850/ENSG00000069702/ENSG00000105855/ENSG00000106511/ENSG00000106571/ENSG00000114251/ENSG00000115318/ENSG00000119699/ENSG00000122691/ENSG00000133216/ENSG00000134853/ENSG00000135414/ENSG00000143867/ENSG00000157933/ENSG00000163132/ENSG00000163513/ENSG00000173068/ENSG00000176887/ENSG00000182580	20
GO:0097707	GO:0097707	ferroptosis	6/1537	10/21261	2.30328e-05	0.000472422	0.000359546	ENSG00000112473/ENSG00000206288/ENSG00000224399/ENSG00000226614/ENSG00000227402/ENSG00000229802	6
GO:0110075	GO:0110075	regulation of ferroptosis	6/1537	10/21261	2.30328e-05	0.000472422	0.000359546	ENSG00000112473/ENSG00000206288/ENSG00000224399/ENSG00000226614/ENSG00000227402/ENSG00000229802	6
GO:1904375	GO:1904375	regulation of protein localization to cell periphery	26/1537	149/21261	2.34053e-05	0.000478331	0.000364044	ENSG00000005884/ENSG00000044524/ENSG00000075624/ENSG00000079819/ENSG00000092820/ENSG00000095970/ENSG00000101856/ENSG00000105270/ENSG00000105329/ENSG00000108819/ENSG00000115306/ENSG00000123384/ENSG00000131981/ENSG00000133216/ENSG00000144681/ENSG00000145335/ENSG00000146648/ENSG00000150551/ENSG00000153071/ENSG00000157227/ENSG00000166997/ENSG00000169410/ENSG00000170262/ENSG00000171867/ENSG00000172061…	26
GO:0048675	GO:0048675	axon extension	24/1537	132/21261	2.36993e-05	0.000482596	0.00036729	ENSG00000012171/ENSG00000039068/ENSG00000075213/ENSG00000085733/ENSG00000089820/ENSG00000091129/ENSG00000097007/ENSG00000105426/ENSG00000107562/ENSG00000114251/ENSG00000115414/ENSG00000116147/ENSG00000130203/ENSG00000130827/ENSG00000131711/ENSG00000133083/ENSG00000153993/ENSG00000168758/ENSG00000170017/ENSG00000172037/ENSG00000187164/ENSG00000198910/ENSG00000273749/ENSG00000288401	24
GO:0072073	GO:0072073	kidney epithelium development	27/1537	158/21261	2.42399e-05	0.000491836	0.000374322	ENSG00000018408/ENSG00000104332/ENSG00000105696/ENSG00000106571/ENSG00000115884/ENSG00000118762/ENSG00000128342/ENSG00000134250/ENSG00000135414/ENSG00000136997/ENSG00000140575/ENSG00000143867/ENSG00000145536/ENSG00000147257/ENSG00000157483/ENSG00000166341/ENSG00000168743/ENSG00000172037/ENSG00000176788/ENSG00000181092/ENSG00000182197/ENSG00000184292/ENSG00000185008/ENSG00000197256/ENSG00000198719…	27
GO:0008038	GO:0008038	neuron recognition	13/1537	48/21261	2.46624e-05	0.000498622	0.000379486	ENSG00000044524/ENSG00000091129/ENSG00000095713/ENSG00000133216/ENSG00000142192/ENSG00000144619/ENSG00000146072/ENSG00000169855/ENSG00000172020/ENSG00000182197/ENSG00000182580/ENSG00000182667/ENSG00000185008	13
GO:0030166	GO:0030166	proteoglycan biosynthetic process	16/1537	69/21261	2.51421e-05	0.000504714	0.000384123	ENSG00000033100/ENSG00000109814/ENSG00000111817/ENSG00000111962/ENSG00000122863/ENSG00000130958/ENSG00000131873/ENSG00000138653/ENSG00000148737/ENSG00000151348/ENSG00000155893/ENSG00000169105/ENSG00000171451/ENSG00000182197/ENSG00000197093/ENSG00000197496	16
GO:0030193	GO:0030193	regulation of blood coagulation	16/1537	69/21261	2.51421e-05	0.000504714	0.000384123	ENSG00000010278/ENSG00000011422/ENSG00000078098/ENSG00000106366/ENSG00000110080/ENSG00000122861/ENSG00000130203/ENSG00000132205/ENSG00000133216/ENSG00000134853/ENSG00000137801/ENSG00000138080/ENSG00000163932/ENSG00000167397/ENSG00000181104/ENSG00000182718	16
GO:0048638	GO:0048638	regulation of developmental growth	47/1537	348/21261	2.54183e-05	0.000506696	0.000385631	ENSG00000012171/ENSG00000039068/ENSG00000047644/ENSG00000069702/ENSG00000075213/ENSG00000078900/ENSG00000085733/ENSG00000089057/ENSG00000089820/ENSG00000091129/ENSG00000092820/ENSG00000097007/ENSG00000102678/ENSG00000105426/ENSG00000107562/ENSG00000108557/ENSG00000114251/ENSG00000115414/ENSG00000116147/ENSG00000116741/ENSG00000124762/ENSG00000125965/ENSG00000130203/ENSG00000130827/ENSG00000131711…	47
GO:0036120	GO:0036120	cellular response to platelet-derived growth factor stimulus	9/1537	24/21261	2.54198e-05	0.000506696	0.000385631	ENSG00000010810/ENSG00000105509/ENSG00000113721/ENSG00000140575/ENSG00000170961/ENSG00000170962/ENSG00000197122/ENSG00000259207/ENSG00000291971	9
GO:0032355	GO:0032355	response to estradiol	22/1537	116/21261	2.59897e-05	0.000516237	0.000392892	ENSG00000064012/ENSG00000073756/ENSG00000087245/ENSG00000104332/ENSG00000105329/ENSG00000108819/ENSG00000108821/ENSG00000109321/ENSG00000122420/ENSG00000129473/ENSG00000130429/ENSG00000131711/ENSG00000133110/ENSG00000135046/ENSG00000137869/ENSG00000138061/ENSG00000146648/ENSG00000155511/ENSG00000164120/ENSG00000174697/ENSG00000180914/ENSG00000181195	22
GO:0010761	GO:0010761	fibroblast migration	14/1537	55/21261	2.61329e-05	0.000517266	0.000393676	ENSG00000033170/ENSG00000089820/ENSG00000105329/ENSG00000105509/ENSG00000109062/ENSG00000110880/ENSG00000131016/ENSG00000136999/ENSG00000137801/ENSG00000140575/ENSG00000149480/ENSG00000162733/ENSG00000174807/ENSG00000259207	14
GO:0060828	GO:0060828	regulation of canonical Wnt signaling pathway	39/1537	270/21261	2.69938e-05	0.000532446	0.000405229	ENSG00000018408/ENSG00000019549/ENSG00000020181/ENSG00000050165/ENSG00000102678/ENSG00000104332/ENSG00000105329/ENSG00000106483/ENSG00000106571/ENSG00000108821/ENSG00000109062/ENSG00000110195/ENSG00000112655/ENSG00000112837/ENSG00000114251/ENSG00000120738/ENSG00000122707/ENSG00000124766/ENSG00000130203/ENSG00000139174/ENSG00000140332/ENSG00000141753/ENSG00000145423/ENSG00000146242/ENSG00000146648…	39
GO:0035150	GO:0035150	regulation of tube size	27/1537	159/21261	2.72197e-05	0.000535037	0.000407201	ENSG00000073756/ENSG00000087245/ENSG00000097007/ENSG00000105664/ENSG00000106397/ENSG00000109610/ENSG00000116741/ENSG00000120907/ENSG00000127528/ENSG00000130203/ENSG00000144891/ENSG00000148700/ENSG00000150594/ENSG00000151348/ENSG00000160200/ENSG00000163485/ENSG00000165633/ENSG00000168398/ENSG00000170214/ENSG00000173198/ENSG00000174233/ENSG00000174697/ENSG00000180914/ENSG00000181104/ENSG00000181408…	27
GO:0031214	GO:0031214	biomineral tissue development	31/1537	195/21261	2.7607e-05	0.000540772	0.000411566	ENSG00000073756/ENSG00000087494/ENSG00000089041/ENSG00000102174/ENSG00000105329/ENSG00000105664/ENSG00000108821/ENSG00000108950/ENSG00000110400/ENSG00000110719/ENSG00000111341/ENSG00000112773/ENSG00000113083/ENSG00000122691/ENSG00000138829/ENSG00000139174/ENSG00000143367/ENSG00000143369/ENSG00000143867/ENSG00000147257/ENSG00000162733/ENSG00000163815/ENSG00000164692/ENSG00000168056/ENSG00000173868…	31
GO:0032570	GO:0032570	response to progesterone	12/1537	42/21261	2.80512e-05	0.000544184	0.000414162	ENSG00000105329/ENSG00000119699/ENSG00000124496/ENSG00000125740/ENSG00000137801/ENSG00000138061/ENSG00000140526/ENSG00000170345/ENSG00000175592/ENSG00000180914/ENSG00000197122/ENSG00000291971	12
GO:0071364	GO:0071364	cellular response to epidermal growth factor stimulus	12/1537	42/21261	2.80512e-05	0.000544184	0.000414162	ENSG00000019549/ENSG00000073417/ENSG00000108819/ENSG00000108821/ENSG00000140575/ENSG00000146648/ENSG00000152518/ENSG00000153071/ENSG00000156508/ENSG00000170345/ENSG00000175866/ENSG00000185650	12
GO:0006949	GO:0006949	syncytium formation	17/1537	77/21261	2.80695e-05	0.000544184	0.000414162	ENSG00000010278/ENSG00000064309/ENSG00000077238/ENSG00000095970/ENSG00000100345/ENSG00000107957/ENSG00000110651/ENSG00000134072/ENSG00000134247/ENSG00000137869/ENSG00000143494/ENSG00000148848/ENSG00000150760/ENSG00000156535/ENSG00000187616/ENSG00000196557/ENSG00000262179	17
GO:0001933	GO:0001933	negative regulation of protein phosphorylation	45/1537	330/21261	2.94985e-05	0.000569935	0.000433761	ENSG00000005249/ENSG00000013364/ENSG00000013588/ENSG00000018408/ENSG00000019991/ENSG00000077942/ENSG00000097007/ENSG00000103490/ENSG00000104332/ENSG00000105329/ENSG00000110880/ENSG00000112079/ENSG00000116285/ENSG00000116741/ENSG00000120129/ENSG00000121653/ENSG00000124762/ENSG00000130203/ENSG00000131370/ENSG00000133216/ENSG00000135596/ENSG00000139318/ENSG00000145214/ENSG00000145335/ENSG00000145423…	45
GO:1905477	GO:1905477	positive regulation of protein localization to membrane	22/1537	117/21261	2.98536e-05	0.000574835	0.00043749	ENSG00000005884/ENSG00000010810/ENSG00000044524/ENSG00000092820/ENSG00000095970/ENSG00000101856/ENSG00000103888/ENSG00000105270/ENSG00000108819/ENSG00000110651/ENSG00000115306/ENSG00000123384/ENSG00000123610/ENSG00000131981/ENSG00000133216/ENSG00000144681/ENSG00000146648/ENSG00000166997/ENSG00000169410/ENSG00000169992/ENSG00000171867/ENSG00000283859	22
GO:0045664	GO:0045664	regulation of neuron differentiation	32/1537	205/21261	2.99722e-05	0.000575162	0.000437739	ENSG00000011304/ENSG00000062524/ENSG00000064309/ENSG00000071564/ENSG00000077782/ENSG00000078900/ENSG00000091129/ENSG00000104332/ENSG00000106571/ENSG00000107562/ENSG00000115738/ENSG00000116584/ENSG00000116990/ENSG00000118707/ENSG00000125965/ENSG00000128482/ENSG00000131711/ENSG00000135144/ENSG00000135414/ENSG00000142192/ENSG00000143869/ENSG00000144619/ENSG00000145423/ENSG00000156299/ENSG00000156466…	32
GO:0007263	GO:0007263	nitric oxide mediated signal transduction	11/1537	36/21261	3.01593e-05	0.000576797	0.000438983	ENSG00000130203/ENSG00000137801/ENSG00000138735/ENSG00000146648/ENSG00000160200/ENSG00000206395/ENSG00000225635/ENSG00000226634/ENSG00000227317/ENSG00000228128/ENSG00000233076	11
GO:0035567	GO:0035567	non-canonical Wnt signaling pathway	16/1537	70/21261	3.04261e-05	0.000577995	0.000439895	ENSG00000075275/ENSG00000097007/ENSG00000104332/ENSG00000106483/ENSG00000112655/ENSG00000114251/ENSG00000139174/ENSG00000145423/ENSG00000147257/ENSG00000153071/ENSG00000156299/ENSG00000163637/ENSG00000164932/ENSG00000165617/ENSG00000173218/ENSG00000177283	16
GO:1903078	GO:1903078	positive regulation of protein localization to plasma membrane	16/1537	70/21261	3.04261e-05	0.000577995	0.000439895	ENSG00000005884/ENSG00000044524/ENSG00000092820/ENSG00000095970/ENSG00000101856/ENSG00000105270/ENSG00000108819/ENSG00000115306/ENSG00000123384/ENSG00000131981/ENSG00000133216/ENSG00000144681/ENSG00000146648/ENSG00000166997/ENSG00000169410/ENSG00000171867	16
GO:0014909	GO:0014909	smooth muscle cell migration	21/1537	109/21261	3.07941e-05	0.000583028	0.000443725	ENSG00000102678/ENSG00000104415/ENSG00000106366/ENSG00000113721/ENSG00000122861/ENSG00000123384/ENSG00000133110/ENSG00000136999/ENSG00000138061/ENSG00000140526/ENSG00000154734/ENSG00000162733/ENSG00000163191/ENSG00000170961/ENSG00000170962/ENSG00000181092/ENSG00000197122/ENSG00000197702/ENSG00000198121/ENSG00000259207/ENSG00000291971	21
GO:0044703	GO:0044703	multi-organism reproductive process	34/1537	224/21261	3.1112e-05	0.000587084	0.000446812	ENSG00000005884/ENSG00000073756/ENSG00000077942/ENSG00000084636/ENSG00000087245/ENSG00000087494/ENSG00000099139/ENSG00000102265/ENSG00000102316/ENSG00000105137/ENSG00000116741/ENSG00000119699/ENSG00000121281/ENSG00000122420/ENSG00000122707/ENSG00000123612/ENSG00000125740/ENSG00000128342/ENSG00000141433/ENSG00000142798/ENSG00000150594/ENSG00000152661/ENSG00000159713/ENSG00000160200/ENSG00000161638…	34
GO:0014911	GO:0014911	positive regulation of smooth muscle cell migration	14/1537	56/21261	3.25447e-05	0.000610052	0.000464293	ENSG00000102678/ENSG00000104415/ENSG00000113721/ENSG00000133110/ENSG00000138061/ENSG00000154734/ENSG00000162733/ENSG00000163191/ENSG00000170961/ENSG00000170962/ENSG00000197122/ENSG00000198121/ENSG00000259207/ENSG00000291971	14
GO:0032330	GO:0032330	regulation of chondrocyte differentiation	14/1537	56/21261	3.25447e-05	0.000610052	0.000464293	ENSG00000019549/ENSG00000087494/ENSG00000104415/ENSG00000106571/ENSG00000115380/ENSG00000118523/ENSG00000125965/ENSG00000134013/ENSG00000136378/ENSG00000151388/ENSG00000156427/ENSG00000156466/ENSG00000168056/ENSG00000172819	14
GO:0048144	GO:0048144	fibroblast proliferation	22/1537	118/21261	3.42254e-05	0.000639439	0.000486659	ENSG00000064300/ENSG00000097007/ENSG00000104332/ENSG00000108175/ENSG00000114251/ENSG00000115414/ENSG00000124762/ENSG00000128342/ENSG00000134853/ENSG00000136997/ENSG00000145431/ENSG00000146648/ENSG00000157933/ENSG00000162733/ENSG00000170962/ENSG00000173207/ENSG00000174807/ENSG00000186469/ENSG00000186897/ENSG00000197956/ENSG00000259207/ENSG00000291748	22
GO:0048706	GO:0048706	embryonic skeletal system development	24/1537	135/21261	3.4739e-05	0.0006469	0.000492337	ENSG00000052850/ENSG00000060718/ENSG00000099139/ENSG00000102678/ENSG00000106571/ENSG00000108821/ENSG00000112559/ENSG00000114251/ENSG00000119699/ENSG00000120254/ENSG00000122691/ENSG00000128709/ENSG00000133937/ENSG00000134853/ENSG00000137573/ENSG00000138207/ENSG00000143867/ENSG00000156103/ENSG00000157227/ENSG00000163513/ENSG00000176887/ENSG00000182197/ENSG00000196562/ENSG00000197496	24
GO:0098773	GO:0098773	skin epidermis development	25/1537	144/21261	3.63976e-05	0.000675563	0.000514151	ENSG00000003137/ENSG00000052850/ENSG00000064300/ENSG00000066322/ENSG00000074047/ENSG00000108784/ENSG00000112473/ENSG00000114251/ENSG00000127863/ENSG00000134317/ENSG00000134363/ENSG00000136826/ENSG00000141448/ENSG00000146648/ENSG00000156535/ENSG00000158813/ENSG00000177628/ENSG00000182197/ENSG00000197191/ENSG00000198719/ENSG00000206288/ENSG00000224399/ENSG00000226614/ENSG00000227402/ENSG00000229802	25
GO:0010640	GO:0010640	regulation of platelet-derived growth factor receptor signaling pathway	9/1537	25/21261	3.71757e-05	0.00068775	0.000523426	ENSG00000109062/ENSG00000113083/ENSG00000123384/ENSG00000127946/ENSG00000145335/ENSG00000160013/ENSG00000181092/ENSG00000197122/ENSG00000291971	9
GO:0048593	GO:0048593	camera-type eye morphogenesis	26/1537	153/21261	3.75567e-05	0.000692536	0.000527069	ENSG00000064309/ENSG00000069188/ENSG00000083857/ENSG00000106571/ENSG00000108784/ENSG00000110400/ENSG00000114251/ENSG00000122691/ENSG00000133216/ENSG00000134250/ENSG00000135414/ENSG00000138207/ENSG00000144810/ENSG00000146555/ENSG00000148053/ENSG00000154096/ENSG00000157933/ENSG00000165533/ENSG00000168389/ENSG00000171812/ENSG00000176887/ENSG00000177707/ENSG00000179431/ENSG00000182704/ENSG00000184254…	26
GO:0051347	GO:0051347	positive regulation of transferase activity	58/1537	467/21261	3.78605e-05	0.000695871	0.000529607	ENSG00000004660/ENSG00000009694/ENSG00000027644/ENSG00000050327/ENSG00000062524/ENSG00000076604/ENSG00000077782/ENSG00000082458/ENSG00000086991/ENSG00000087589/ENSG00000092445/ENSG00000095970/ENSG00000097007/ENSG00000103888/ENSG00000105329/ENSG00000110092/ENSG00000110931/ENSG00000113721/ENSG00000114251/ENSG00000118762/ENSG00000120659/ENSG00000120738/ENSG00000124762/ENSG00000130203/ENSG00000134072…	58
GO:0035265	GO:0035265	organ growth	30/1537	189/21261	3.80341e-05	0.000696799	0.000530314	ENSG00000047644/ENSG00000069702/ENSG00000072840/ENSG00000078900/ENSG00000097007/ENSG00000102678/ENSG00000105664/ENSG00000116741/ENSG00000120907/ENSG00000137869/ENSG00000138207/ENSG00000139318/ENSG00000141448/ENSG00000143369/ENSG00000149256/ENSG00000157933/ENSG00000159216/ENSG00000160211/ENSG00000162733/ENSG00000163513/ENSG00000164530/ENSG00000169231/ENSG00000172819/ENSG00000173068/ENSG00000174697…	30
GO:0032309	GO:0032309	icosanoid secretion	13/1537	50/21261	3.9598e-05	0.00072311	0.000550338	ENSG00000073756/ENSG00000089041/ENSG00000116711/ENSG00000120659/ENSG00000127472/ENSG00000135046/ENSG00000138039/ENSG00000148344/ENSG00000153246/ENSG00000168398/ENSG00000174697/ENSG00000197696/ENSG00000291631	13
GO:0045217	GO:0045217	cell-cell junction maintenance	8/1537	20/21261	4.19645e-05	0.000761954	0.000579901	ENSG00000095397/ENSG00000108797/ENSG00000140859/ENSG00000166689/ENSG00000169992/ENSG00000181104/ENSG00000183853/ENSG00000283859	8
GO:0050731	GO:0050731	positive regulation of peptidyl-tyrosine phosphorylation	30/1537	190/21261	4.20983e-05	0.000761954	0.000579901	ENSG00000010810/ENSG00000019991/ENSG00000026508/ENSG00000082458/ENSG00000086991/ENSG00000087589/ENSG00000095970/ENSG00000097007/ENSG00000101280/ENSG00000105329/ENSG00000109321/ENSG00000113296/ENSG00000116584/ENSG00000128342/ENSG00000136244/ENSG00000145214/ENSG00000150594/ENSG00000154237/ENSG00000157193/ENSG00000161638/ENSG00000162407/ENSG00000171867/ENSG00000173546/ENSG00000174697/ENSG00000175505…	30
GO:0002761	GO:0002761	regulation of myeloid leukocyte differentiation	26/1537	154/21261	4.21289e-05	0.000761954	0.000579901	ENSG00000064012/ENSG00000068323/ENSG00000070404/ENSG00000077585/ENSG00000095970/ENSG00000104332/ENSG00000105329/ENSG00000115738/ENSG00000119714/ENSG00000120659/ENSG00000123610/ENSG00000128342/ENSG00000128606/ENSG00000134250/ENSG00000136997/ENSG00000159189/ENSG00000159216/ENSG00000164038/ENSG00000164761/ENSG00000166147/ENSG00000170345/ENSG00000181092/ENSG00000184371/ENSG00000185650/ENSG00000242252…	26
GO:0002687	GO:0002687	positive regulation of leukocyte migration	29/1537	181/21261	4.26707e-05	0.000769295	0.000585488	ENSG00000002586/ENSG00000095970/ENSG00000097007/ENSG00000103490/ENSG00000106366/ENSG00000106538/ENSG00000107562/ENSG00000113296/ENSG00000114251/ENSG00000124343/ENSG00000130300/ENSG00000131981/ENSG00000133789/ENSG00000136244/ENSG00000137801/ENSG00000142192/ENSG00000143322/ENSG00000154096/ENSG00000157227/ENSG00000166086/ENSG00000169429/ENSG00000170962/ENSG00000174600/ENSG00000183049/ENSG00000184371…	29
GO:0061041	GO:0061041	regulation of wound healing	25/1537	146/21261	4.61389e-05	0.000824498	0.000627501	ENSG00000006327/ENSG00000010278/ENSG00000011422/ENSG00000078098/ENSG00000104415/ENSG00000106366/ENSG00000110080/ENSG00000112562/ENSG00000122861/ENSG00000130203/ENSG00000132205/ENSG00000133216/ENSG00000134853/ENSG00000135046/ENSG00000137801/ENSG00000138080/ENSG00000150594/ENSG00000156535/ENSG00000162733/ENSG00000163932/ENSG00000167397/ENSG00000181104/ENSG00000182718/ENSG00000184009/ENSG00000291420	25
GO:0090090	GO:0090090	negative regulation of canonical Wnt signaling pathway	25/1537	146/21261	4.61389e-05	0.000824498	0.000627501	ENSG00000018408/ENSG00000019549/ENSG00000050165/ENSG00000104332/ENSG00000106483/ENSG00000106571/ENSG00000109062/ENSG00000112837/ENSG00000114251/ENSG00000120738/ENSG00000130203/ENSG00000139174/ENSG00000140332/ENSG00000141753/ENSG00000145423/ENSG00000146242/ENSG00000147257/ENSG00000148737/ENSG00000153071/ENSG00000164932/ENSG00000165617/ENSG00000167779/ENSG00000170558/ENSG00000197380/ENSG00000283085	25
GO:0048562	GO:0048562	embryonic organ morphogenesis	43/1537	316/21261	4.61695e-05	0.000824498	0.000627501	ENSG00000052850/ENSG00000053918/ENSG00000060718/ENSG00000095397/ENSG00000101052/ENSG00000102678/ENSG00000106571/ENSG00000108784/ENSG00000109062/ENSG00000110195/ENSG00000112559/ENSG00000112655/ENSG00000112837/ENSG00000114251/ENSG00000115380/ENSG00000115738/ENSG00000117122/ENSG00000118762/ENSG00000119699/ENSG00000120254/ENSG00000122691/ENSG00000128709/ENSG00000133216/ENSG00000133937/ENSG00000134250…	43
GO:1901654	GO:1901654	response to ketone	33/1537	219/21261	4.68505e-05	0.000834027	0.000634753	ENSG00000041982/ENSG00000069702/ENSG00000078369/ENSG00000104332/ENSG00000105329/ENSG00000108819/ENSG00000119699/ENSG00000122420/ENSG00000124253/ENSG00000124496/ENSG00000124762/ENSG00000125740/ENSG00000127528/ENSG00000133110/ENSG00000137801/ENSG00000138031/ENSG00000138061/ENSG00000140526/ENSG00000147065/ENSG00000170266/ENSG00000170345/ENSG00000171522/ENSG00000174233/ENSG00000175592/ENSG00000176971…	33
GO:0022617	GO:0022617	extracellular matrix disassembly	17/1537	80/21261	4.72273e-05	0.000838099	0.000637853	ENSG00000078098/ENSG00000087245/ENSG00000092009/ENSG00000100448/ENSG00000105329/ENSG00000123342/ENSG00000123384/ENSG00000135862/ENSG00000136244/ENSG00000143387/ENSG00000149968/ENSG00000157227/ENSG00000162733/ENSG00000163975/ENSG00000172236/ENSG00000174705/ENSG00000197635	17
GO:0032836	GO:0032836	glomerular basement membrane development	6/1537	11/21261	4.75605e-05	0.000841376	0.000640346	ENSG00000116962/ENSG00000137573/ENSG00000157483/ENSG00000172037/ENSG00000182197/ENSG00000196562	6
GO:0045667	GO:0045667	regulation of osteoblast differentiation	28/1537	173/21261	4.77201e-05	0.000841569	0.000640494	ENSG00000018408/ENSG00000019549/ENSG00000019991/ENSG00000104332/ENSG00000104415/ENSG00000106571/ENSG00000109321/ENSG00000110719/ENSG00000112773/ENSG00000122691/ENSG00000123610/ENSG00000128791/ENSG00000130522/ENSG00000136244/ENSG00000138829/ENSG00000145423/ENSG00000157933/ENSG00000162733/ENSG00000164932/ENSG00000168743/ENSG00000176887/ENSG00000183160/ENSG00000188729/ENSG00000213719/ENSG00000233608…	28
GO:0070527	GO:0070527	platelet aggregation	18/1537	88/21261	4.88837e-05	0.000859411	0.000654073	ENSG00000010278/ENSG00000075624/ENSG00000092445/ENSG00000100345/ENSG00000100448/ENSG00000105664/ENSG00000132205/ENSG00000134853/ENSG00000136244/ENSG00000138080/ENSG00000163932/ENSG00000181467/ENSG00000184009/ENSG00000196262/ENSG00000196924/ENSG00000213719/ENSG00000259207/ENSG00000291420	18
GO:0014910	GO:0014910	regulation of smooth muscle cell migration	19/1537	96/21261	4.9211e-05	0.000859826	0.000654388	ENSG00000102678/ENSG00000104415/ENSG00000106366/ENSG00000113721/ENSG00000122861/ENSG00000123384/ENSG00000133110/ENSG00000138061/ENSG00000140526/ENSG00000154734/ENSG00000162733/ENSG00000163191/ENSG00000170961/ENSG00000170962/ENSG00000181092/ENSG00000197122/ENSG00000198121/ENSG00000259207/ENSG00000291971	19
GO:0071230	GO:0071230	cellular response to amino acid stimulus	19/1537	96/21261	4.9211e-05	0.000859826	0.000654388	ENSG00000010810/ENSG00000084636/ENSG00000087245/ENSG00000100344/ENSG00000108821/ENSG00000129473/ENSG00000130147/ENSG00000134853/ENSG00000142156/ENSG00000145431/ENSG00000146648/ENSG00000148053/ENSG00000149212/ENSG00000155511/ENSG00000164692/ENSG00000170962/ENSG00000175866/ENSG00000204262/ENSG00000291748	19
GO:0002691	GO:0002691	regulation of cellular extravasation	13/1537	51/21261	4.96556e-05	0.000862271	0.000656249	ENSG00000002586/ENSG00000107562/ENSG00000109743/ENSG00000110080/ENSG00000124343/ENSG00000130300/ENSG00000154096/ENSG00000166086/ENSG00000170962/ENSG00000171522/ENSG00000186716/ENSG00000196371/ENSG00000292348	13
GO:0099084	GO:0099084	postsynaptic specialization organization	13/1537	51/21261	4.96556e-05	0.000862271	0.000656249	ENSG00000105426/ENSG00000108797/ENSG00000110076/ENSG00000128594/ENSG00000131409/ENSG00000153707/ENSG00000169992/ENSG00000170558/ENSG00000172020/ENSG00000173621/ENSG00000197283/ENSG00000259207/ENSG00000283859	13
GO:0000768	GO:0000768	syncytium formation by plasma membrane fusion	16/1537	73/21261	5.26287e-05	0.000904736	0.000688568	ENSG00000010278/ENSG00000064309/ENSG00000077238/ENSG00000095970/ENSG00000100345/ENSG00000107957/ENSG00000110651/ENSG00000134072/ENSG00000134247/ENSG00000143494/ENSG00000148848/ENSG00000150760/ENSG00000156535/ENSG00000187616/ENSG00000196557/ENSG00000262179	16
GO:0140253	GO:0140253	cell-cell fusion	16/1537	73/21261	5.26287e-05	0.000904736	0.000688568	ENSG00000010278/ENSG00000064309/ENSG00000077238/ENSG00000095970/ENSG00000100345/ENSG00000107957/ENSG00000110651/ENSG00000134072/ENSG00000134247/ENSG00000143494/ENSG00000148848/ENSG00000150760/ENSG00000156535/ENSG00000187616/ENSG00000196557/ENSG00000262179	16
GO:0071711	GO:0071711	basement membrane organization	11/1537	38/21261	5.28106e-05	0.000904736	0.000688568	ENSG00000019144/ENSG00000092009/ENSG00000106397/ENSG00000116962/ENSG00000135862/ENSG00000139174/ENSG00000143341/ENSG00000172037/ENSG00000182197/ENSG00000196569/ENSG00000291748	11
GO:0036035	GO:0036035	osteoclast development	9/1537	26/21261	5.32198e-05	0.000904736	0.000688568	ENSG00000119714/ENSG00000120659/ENSG00000134250/ENSG00000154237/ENSG00000164038/ENSG00000166147/ENSG00000182718/ENSG00000197122/ENSG00000291971	9
GO:0036119	GO:0036119	response to platelet-derived growth factor	9/1537	26/21261	5.32198e-05	0.000904736	0.000688568	ENSG00000010810/ENSG00000105509/ENSG00000113721/ENSG00000140575/ENSG00000170961/ENSG00000170962/ENSG00000197122/ENSG00000259207/ENSG00000291971	9
GO:0098751	GO:0098751	bone cell development	9/1537	26/21261	5.32198e-05	0.000904736	0.000688568	ENSG00000119714/ENSG00000120659/ENSG00000134250/ENSG00000154237/ENSG00000164038/ENSG00000166147/ENSG00000182718/ENSG00000197122/ENSG00000291971	9
GO:2000050	GO:2000050	regulation of non-canonical Wnt signaling pathway	9/1537	26/21261	5.32198e-05	0.000904736	0.000688568	ENSG00000097007/ENSG00000104332/ENSG00000106483/ENSG00000114251/ENSG00000145423/ENSG00000147257/ENSG00000153071/ENSG00000156299/ENSG00000165617	9
GO:1990778	GO:1990778	protein localization to cell periphery	49/1537	379/21261	5.40319e-05	0.000915793	0.000696983	ENSG00000005884/ENSG00000039068/ENSG00000044524/ENSG00000068724/ENSG00000069849/ENSG00000075624/ENSG00000079819/ENSG00000082397/ENSG00000092820/ENSG00000095970/ENSG00000099365/ENSG00000101856/ENSG00000105270/ENSG00000105329/ENSG00000108819/ENSG00000109062/ENSG00000109113/ENSG00000110651/ENSG00000115306/ENSG00000123384/ENSG00000131981/ENSG00000133216/ENSG00000135525/ENSG00000144681/ENSG00000145335…	49
GO:0046683	GO:0046683	response to organophosphorus	23/1537	130/21261	5.42154e-05	0.00091616	0.000697263	ENSG00000053918/ENSG00000073756/ENSG00000089041/ENSG00000092820/ENSG00000108821/ENSG00000109321/ENSG00000115884/ENSG00000118762/ENSG00000124253/ENSG00000125740/ENSG00000129596/ENSG00000135318/ENSG00000138061/ENSG00000141448/ENSG00000145214/ENSG00000170345/ENSG00000175592/ENSG00000181092/ENSG00000181195/ENSG00000185650/ENSG00000187134/ENSG00000197594/ENSG00000198121	23
GO:0051146	GO:0051146	striated muscle cell differentiation	44/1537	329/21261	5.74833e-05	0.000968492	0.000737091	ENSG00000003137/ENSG00000010278/ENSG00000064309/ENSG00000077238/ENSG00000086991/ENSG00000100345/ENSG00000102554/ENSG00000103335/ENSG00000104177/ENSG00000105329/ENSG00000108784/ENSG00000108797/ENSG00000109063/ENSG00000110651/ENSG00000112837/ENSG00000113721/ENSG00000115884/ENSG00000116741/ENSG00000118194/ENSG00000120907/ENSG00000134247/ENSG00000134853/ENSG00000136830/ENSG00000136999/ENSG00000139174…	44
GO:0097106	GO:0097106	postsynaptic density organization	12/1537	45/21261	5.95687e-05	0.00100065	0.000761564	ENSG00000105426/ENSG00000108797/ENSG00000110076/ENSG00000128594/ENSG00000131409/ENSG00000153707/ENSG00000169992/ENSG00000170558/ENSG00000173621/ENSG00000197283/ENSG00000259207/ENSG00000283859	12
GO:0043588	GO:0043588	skin development	46/1537	350/21261	6.06027e-05	0.0010147	0.000772256	ENSG00000003137/ENSG00000005884/ENSG00000052850/ENSG00000064300/ENSG00000066322/ENSG00000074047/ENSG00000080573/ENSG00000087116/ENSG00000105664/ENSG00000108784/ENSG00000108821/ENSG00000112473/ENSG00000114251/ENSG00000116285/ENSG00000118898/ENSG00000121552/ENSG00000124762/ENSG00000127863/ENSG00000130635/ENSG00000134317/ENSG00000134363/ENSG00000135046/ENSG00000136826/ENSG00000141448/ENSG00000146648…	46
GO:0007157	GO:0007157	heterophilic cell-cell adhesion via plasma membrane cell adhesion molecules	14/1537	59/21261	6.07635e-05	0.0010147	0.000772256	ENSG00000009694/ENSG00000072071/ENSG00000110400/ENSG00000143341/ENSG00000149256/ENSG00000153707/ENSG00000161638/ENSG00000166341/ENSG00000170017/ENSG00000170558/ENSG00000177707/ENSG00000205076/ENSG00000244486/ENSG00000282902	14
GO:0045766	GO:0045766	positive regulation of angiogenesis	30/1537	194/21261	6.25831e-05	0.00103895	0.000790717	ENSG00000074842/ENSG00000092009/ENSG00000097007/ENSG00000101280/ENSG00000105855/ENSG00000106366/ENSG00000112562/ENSG00000114251/ENSG00000122691/ENSG00000125730/ENSG00000131669/ENSG00000132205/ENSG00000133639/ENSG00000136826/ENSG00000137801/ENSG00000138061/ENSG00000138080/ENSG00000141448/ENSG00000143369/ENSG00000143494/ENSG00000145423/ENSG00000148848/ENSG00000156427/ENSG00000159216/ENSG00000161638…	30
GO:1904018	GO:1904018	positive regulation of vasculature development	30/1537	194/21261	6.25831e-05	0.00103895	0.000790717	ENSG00000074842/ENSG00000092009/ENSG00000097007/ENSG00000101280/ENSG00000105855/ENSG00000106366/ENSG00000112562/ENSG00000114251/ENSG00000122691/ENSG00000125730/ENSG00000131669/ENSG00000132205/ENSG00000133639/ENSG00000136826/ENSG00000137801/ENSG00000138061/ENSG00000138080/ENSG00000141448/ENSG00000143369/ENSG00000143494/ENSG00000145423/ENSG00000148848/ENSG00000156427/ENSG00000159216/ENSG00000161638…	30
GO:0061318	GO:0061318	renal filtration cell differentiation	8/1537	21/21261	6.34988e-05	0.00104801	0.000797608	ENSG00000134250/ENSG00000140575/ENSG00000157483/ENSG00000172037/ENSG00000176788/ENSG00000181092/ENSG00000182197/ENSG00000272398	8
GO:0072112	GO:0072112	podocyte differentiation	8/1537	21/21261	6.34988e-05	0.00104801	0.000797608	ENSG00000134250/ENSG00000140575/ENSG00000157483/ENSG00000172037/ENSG00000176788/ENSG00000181092/ENSG00000182197/ENSG00000272398	8
GO:0001764	GO:0001764	neuron migration	29/1537	185/21261	6.41151e-05	0.0010551	0.000803009	ENSG00000005884/ENSG00000010810/ENSG00000075213/ENSG00000075275/ENSG00000077279/ENSG00000077782/ENSG00000091129/ENSG00000092445/ENSG00000107562/ENSG00000108175/ENSG00000116584/ENSG00000122691/ENSG00000130827/ENSG00000131711/ENSG00000133083/ENSG00000148053/ENSG00000149571/ENSG00000152377/ENSG00000152580/ENSG00000153234/ENSG00000167552/ENSG00000167601/ENSG00000171943/ENSG00000184194/ENSG00000187164…	29
GO:0090030	GO:0090030	regulation of steroid hormone biosynthetic process	7/1537	16/21261	6.50667e-05	0.00106766	0.000812564	ENSG00000050165/ENSG00000112175/ENSG00000113231/ENSG00000138039/ENSG00000145214/ENSG00000153071/ENSG00000163399	7
GO:0048145	GO:0048145	regulation of fibroblast proliferation	19/1537	98/21261	6.61043e-05	0.00108155	0.000823136	ENSG00000064300/ENSG00000097007/ENSG00000104332/ENSG00000108175/ENSG00000114251/ENSG00000115414/ENSG00000124762/ENSG00000128342/ENSG00000134853/ENSG00000136997/ENSG00000145431/ENSG00000146648/ENSG00000157933/ENSG00000162733/ENSG00000170962/ENSG00000174807/ENSG00000186897/ENSG00000197956/ENSG00000259207	19
GO:0001841	GO:0001841	neural tube formation	21/1537	115/21261	7.01272e-05	0.00114078	0.000868212	ENSG00000075275/ENSG00000097007/ENSG00000101052/ENSG00000104332/ENSG00000105329/ENSG00000110195/ENSG00000112175/ENSG00000112655/ENSG00000114251/ENSG00000120254/ENSG00000122691/ENSG00000139174/ENSG00000143869/ENSG00000145423/ENSG00000157933/ENSG00000164741/ENSG00000164932/ENSG00000168758/ENSG00000169641/ENSG00000172819/ENSG00000196576	21
GO:0110020	GO:0110020	regulation of actomyosin structure organization	21/1537	115/21261	7.01272e-05	0.00114078	0.000868212	ENSG00000050327/ENSG00000079691/ENSG00000097007/ENSG00000103647/ENSG00000104332/ENSG00000104728/ENSG00000118523/ENSG00000119699/ENSG00000128849/ENSG00000158195/ENSG00000164741/ENSG00000165533/ENSG00000165694/ENSG00000171522/ENSG00000175175/ENSG00000184009/ENSG00000184292/ENSG00000197747/ENSG00000198121/ENSG00000274726/ENSG00000291420	21
GO:0030177	GO:0030177	positive regulation of Wnt signaling pathway	25/1537	150/21261	7.29251e-05	0.00118195	0.000899545	ENSG00000020181/ENSG00000097007/ENSG00000102678/ENSG00000104332/ENSG00000104415/ENSG00000105329/ENSG00000106483/ENSG00000106723/ENSG00000108821/ENSG00000112655/ENSG00000114251/ENSG00000122707/ENSG00000124766/ENSG00000137573/ENSG00000145423/ENSG00000146648/ENSG00000147257/ENSG00000153071/ENSG00000154237/ENSG00000157933/ENSG00000158813/ENSG00000165617/ENSG00000196562/ENSG00000197122/ENSG00000291971	25
GO:0016331	GO:0016331	morphogenesis of embryonic epithelium	27/1537	168/21261	7.31438e-05	0.00118195	0.000899545	ENSG00000075275/ENSG00000097007/ENSG00000101052/ENSG00000104332/ENSG00000105329/ENSG00000110195/ENSG00000112175/ENSG00000112655/ENSG00000112837/ENSG00000114251/ENSG00000120254/ENSG00000122691/ENSG00000137573/ENSG00000139174/ENSG00000140682/ENSG00000143867/ENSG00000143869/ENSG00000145423/ENSG00000157933/ENSG00000164741/ENSG00000164932/ENSG00000168758/ENSG00000169641/ENSG00000172819/ENSG00000176887…	27
GO:0008361	GO:0008361	regulation of cell size	31/1537	205/21261	7.32844e-05	0.00118195	0.000899545	ENSG00000012171/ENSG00000039068/ENSG00000070031/ENSG00000075213/ENSG00000085733/ENSG00000089041/ENSG00000089820/ENSG00000091129/ENSG00000097007/ENSG00000105426/ENSG00000107562/ENSG00000109062/ENSG00000114251/ENSG00000115414/ENSG00000116147/ENSG00000124067/ENSG00000130203/ENSG00000130827/ENSG00000131711/ENSG00000143320/ENSG00000147065/ENSG00000153993/ENSG00000160293/ENSG00000168758/ENSG00000172819…	31
GO:0033622	GO:0033622	integrin activation	9/1537	27/21261	7.4727e-05	0.00119838	0.000912055	ENSG00000084636/ENSG00000103335/ENSG00000107562/ENSG00000115414/ENSG00000162458/ENSG00000166086/ENSG00000171522/ENSG00000197122/ENSG00000291971	9
GO:0099560	GO:0099560	synaptic membrane adhesion	9/1537	27/21261	7.4727e-05	0.00119838	0.000912055	ENSG00000005884/ENSG00000105426/ENSG00000128594/ENSG00000131409/ENSG00000142949/ENSG00000148948/ENSG00000153707/ENSG00000173621/ENSG00000184349	9
GO:0070849	GO:0070849	response to epidermal growth factor	12/1537	46/21261	7.53325e-05	0.00120468	0.000916848	ENSG00000019549/ENSG00000073417/ENSG00000108819/ENSG00000108821/ENSG00000140575/ENSG00000146648/ENSG00000152518/ENSG00000153071/ENSG00000156508/ENSG00000170345/ENSG00000175866/ENSG00000185650	12
GO:0048659	GO:0048659	smooth muscle cell proliferation	30/1537	196/21261	7.58783e-05	0.00120999	0.000920889	ENSG00000049540/ENSG00000073756/ENSG00000087245/ENSG00000102678/ENSG00000104415/ENSG00000105329/ENSG00000106809/ENSG00000113721/ENSG00000115252/ENSG00000115738/ENSG00000119699/ENSG00000124762/ENSG00000130203/ENSG00000136244/ENSG00000136999/ENSG00000137801/ENSG00000148737/ENSG00000152661/ENSG00000154734/ENSG00000160013/ENSG00000162733/ENSG00000164120/ENSG00000170962/ENSG00000172638/ENSG00000181092…	30
GO:0031670	GO:0031670	cellular response to nutrient	13/1537	53/21261	7.6592e-05	0.00121794	0.00092694	ENSG00000019549/ENSG00000041982/ENSG00000075651/ENSG00000102174/ENSG00000104332/ENSG00000108821/ENSG00000110195/ENSG00000133110/ENSG00000165457/ENSG00000174697/ENSG00000181195/ENSG00000197256/ENSG00000242252	13
GO:0045669	GO:0045669	positive regulation of osteoblast differentiation	17/1537	83/21261	7.71311e-05	0.00122308	0.000930849	ENSG00000018408/ENSG00000019991/ENSG00000104415/ENSG00000106571/ENSG00000112773/ENSG00000130522/ENSG00000136244/ENSG00000138829/ENSG00000145423/ENSG00000162733/ENSG00000164932/ENSG00000168743/ENSG00000176887/ENSG00000183160/ENSG00000213719/ENSG00000245848/ENSG00000266524	17
GO:0032370	GO:0032370	positive regulation of lipid transport	18/1537	91/21261	7.76225e-05	0.00122743	0.000934163	ENSG00000089041/ENSG00000095970/ENSG00000100979/ENSG00000116711/ENSG00000120659/ENSG00000123384/ENSG00000130203/ENSG00000137869/ENSG00000141338/ENSG00000148344/ENSG00000153071/ENSG00000153246/ENSG00000163932/ENSG00000169230/ENSG00000181092/ENSG00000182718/ENSG00000197696/ENSG00000291631	18
GO:0006790	GO:0006790	sulfur compound metabolic process	44/1537	334/21261	8.21097e-05	0.00129477	0.000985413	ENSG00000010932/ENSG00000012660/ENSG00000033100/ENSG00000062282/ENSG00000066322/ENSG00000086991/ENSG00000092621/ENSG00000097021/ENSG00000099998/ENSG00000108784/ENSG00000109814/ENSG00000110080/ENSG00000111817/ENSG00000111962/ENSG00000118402/ENSG00000122863/ENSG00000129596/ENSG00000130958/ENSG00000131473/ENSG00000131873/ENSG00000135596/ENSG00000135917/ENSG00000138653/ENSG00000138801/ENSG00000145335…	44
GO:0042326	GO:0042326	negative regulation of phosphorylation	46/1537	355/21261	8.54457e-05	0.00134363	0.0010226	ENSG00000005249/ENSG00000013364/ENSG00000013588/ENSG00000018408/ENSG00000019991/ENSG00000077942/ENSG00000088986/ENSG00000097007/ENSG00000103490/ENSG00000104332/ENSG00000105329/ENSG00000110880/ENSG00000112079/ENSG00000116285/ENSG00000116741/ENSG00000120129/ENSG00000121653/ENSG00000124762/ENSG00000130203/ENSG00000131370/ENSG00000133216/ENSG00000135596/ENSG00000139318/ENSG00000145214/ENSG00000145335…	46
GO:2001046	GO:2001046	positive regulation of integrin-mediated signaling pathway	6/1537	12/21261	8.92883e-05	0.00140017	0.00106563	ENSG00000115318/ENSG00000116962/ENSG00000135862/ENSG00000172037/ENSG00000196569/ENSG00000196924	6
GO:0045216	GO:0045216	cell-cell junction organization	34/1537	236/21261	9.06448e-05	0.00141752	0.00107883	ENSG00000010278/ENSG00000019549/ENSG00000039068/ENSG00000075624/ENSG00000082397/ENSG00000095397/ENSG00000105245/ENSG00000105329/ENSG00000106404/ENSG00000108797/ENSG00000110400/ENSG00000112378/ENSG00000119699/ENSG00000133216/ENSG00000134317/ENSG00000140859/ENSG00000140937/ENSG00000152661/ENSG00000165124/ENSG00000166086/ENSG00000166689/ENSG00000169992/ENSG00000170558/ENSG00000170927/ENSG00000181104…	34
GO:0008544	GO:0008544	epidermis development	53/1537	429/21261	9.22348e-05	0.00143841	0.00109473	ENSG00000003137/ENSG00000052850/ENSG00000053918/ENSG00000055732/ENSG00000058085/ENSG00000064300/ENSG00000066322/ENSG00000074047/ENSG00000087494/ENSG00000095397/ENSG00000105928/ENSG00000106397/ENSG00000106483/ENSG00000108784/ENSG00000109062/ENSG00000112473/ENSG00000114251/ENSG00000116285/ENSG00000116990/ENSG00000118263/ENSG00000118523/ENSG00000118898/ENSG00000121552/ENSG00000124762/ENSG00000127863…	53
GO:0071498	GO:0071498	cellular response to fluid shear stress	8/1537	22/21261	9.3475e-05	0.00144976	0.00110337	ENSG00000073756/ENSG00000087245/ENSG00000118762/ENSG00000127528/ENSG00000136826/ENSG00000170961/ENSG00000197122/ENSG00000291971	8
GO:0072311	GO:0072311	glomerular epithelial cell differentiation	8/1537	22/21261	9.3475e-05	0.00144976	0.00110337	ENSG00000134250/ENSG00000140575/ENSG00000157483/ENSG00000172037/ENSG00000176788/ENSG00000181092/ENSG00000182197/ENSG00000272398	8
GO:1902622	GO:1902622	regulation of neutrophil migration	12/1537	47/21261	9.45613e-05	0.0014626	0.00111314	ENSG00000002586/ENSG00000109743/ENSG00000113296/ENSG00000123610/ENSG00000124343/ENSG00000166086/ENSG00000169429/ENSG00000169750/ENSG00000183049/ENSG00000196371/ENSG00000197635/ENSG00000292348	12
GO:0071900	GO:0071900	regulation of protein serine/threonine kinase activity	41/1537	306/21261	9.71141e-05	0.00149799	0.00114008	ENSG00000005249/ENSG00000009694/ENSG00000050327/ENSG00000075624/ENSG00000077782/ENSG00000097007/ENSG00000103490/ENSG00000103888/ENSG00000105329/ENSG00000110092/ENSG00000112079/ENSG00000113721/ENSG00000114251/ENSG00000116741/ENSG00000118762/ENSG00000120129/ENSG00000120659/ENSG00000121653/ENSG00000124762/ENSG00000130203/ENSG00000133101/ENSG00000134072/ENSG00000137801/ENSG00000138764/ENSG00000139625…	41
GO:0048167	GO:0048167	regulation of synaptic plasticity	34/1537	237/21261	9.86263e-05	0.00151445	0.00115261	ENSG00000070031/ENSG00000073756/ENSG00000096433/ENSG00000097007/ENSG00000100968/ENSG00000101938/ENSG00000105464/ENSG00000108852/ENSG00000113758/ENSG00000116147/ENSG00000121297/ENSG00000122877/ENSG00000130203/ENSG00000131711/ENSG00000133216/ENSG00000142192/ENSG00000144619/ENSG00000145335/ENSG00000148053/ENSG00000155511/ENSG00000155886/ENSG00000160307/ENSG00000160469/ENSG00000163485/ENSG00000166963…	34
GO:1905517	GO:1905517	macrophage migration	15/1537	69/21261	9.87163e-05	0.00151445	0.00115261	ENSG00000010278/ENSG00000064666/ENSG00000086062/ENSG00000087245/ENSG00000095970/ENSG00000106538/ENSG00000110651/ENSG00000131981/ENSG00000137801/ENSG00000137869/ENSG00000138080/ENSG00000157227/ENSG00000174600/ENSG00000184371/ENSG00000186716	15
GO:0061138	GO:0061138	morphogenesis of a branching epithelium	32/1537	218/21261	0.000100775	0.00154186	0.00117347	ENSG00000019549/ENSG00000019991/ENSG00000041982/ENSG00000074047/ENSG00000075275/ENSG00000097007/ENSG00000100968/ENSG00000101160/ENSG00000104332/ENSG00000105696/ENSG00000106571/ENSG00000109321/ENSG00000114251/ENSG00000118762/ENSG00000136997/ENSG00000137573/ENSG00000143869/ENSG00000145423/ENSG00000145536/ENSG00000147257/ENSG00000157227/ENSG00000163513/ENSG00000166341/ENSG00000168743/ENSG00000170927…	32
GO:0071674	GO:0071674	mononuclear cell migration	36/1537	257/21261	0.000102694	0.00156699	0.00119259	ENSG00000002586/ENSG00000050327/ENSG00000097007/ENSG00000099377/ENSG00000100448/ENSG00000103490/ENSG00000106366/ENSG00000106538/ENSG00000107562/ENSG00000108700/ENSG00000112175/ENSG00000114251/ENSG00000120129/ENSG00000120659/ENSG00000124343/ENSG00000131981/ENSG00000135046/ENSG00000136141/ENSG00000136244/ENSG00000136999/ENSG00000137801/ENSG00000142192/ENSG00000143322/ENSG00000143369/ENSG00000147065…	36
GO:1905954	GO:1905954	positive regulation of lipid localization	21/1537	118/21261	0.000103082	0.00156868	0.00119388	ENSG00000089041/ENSG00000095970/ENSG00000100979/ENSG00000116711/ENSG00000120659/ENSG00000123384/ENSG00000125730/ENSG00000130203/ENSG00000135245/ENSG00000137869/ENSG00000141338/ENSG00000148344/ENSG00000153071/ENSG00000153246/ENSG00000163932/ENSG00000169230/ENSG00000176194/ENSG00000181092/ENSG00000182718/ENSG00000197696/ENSG00000291631	21
GO:1902074	GO:1902074	response to salt	51/1537	410/21261	0.000104416	0.00158472	0.00120608	ENSG00000010810/ENSG00000039068/ENSG00000060558/ENSG00000073756/ENSG00000078369/ENSG00000089041/ENSG00000096433/ENSG00000100344/ENSG00000100968/ENSG00000102174/ENSG00000108819/ENSG00000108821/ENSG00000114251/ENSG00000115884/ENSG00000118194/ENSG00000118762/ENSG00000120049/ENSG00000120738/ENSG00000121281/ENSG00000125740/ENSG00000130522/ENSG00000131771/ENSG00000135318/ENSG00000135902/ENSG00000137801…	51
GO:0002686	GO:0002686	negative regulation of leukocyte migration	14/1537	62/21261	0.000108312	0.00163945	0.00124774	ENSG00000064666/ENSG00000107562/ENSG00000112175/ENSG00000120129/ENSG00000123610/ENSG00000136141/ENSG00000136999/ENSG00000137869/ENSG00000138080/ENSG00000158747/ENSG00000163485/ENSG00000171522/ENSG00000186716/ENSG00000197635	14
GO:0060562	GO:0060562	epithelial tube morphogenesis	49/1537	390/21261	0.00011065	0.00167037	0.00127127	ENSG00000041982/ENSG00000074047/ENSG00000075275/ENSG00000097007/ENSG00000100968/ENSG00000101052/ENSG00000101160/ENSG00000104332/ENSG00000105329/ENSG00000105696/ENSG00000106571/ENSG00000109321/ENSG00000110195/ENSG00000112175/ENSG00000112655/ENSG00000114251/ENSG00000118762/ENSG00000120254/ENSG00000122691/ENSG00000133121/ENSG00000134250/ENSG00000136997/ENSG00000139174/ENSG00000143867/ENSG00000143869…	49
GO:0007612	GO:0007612	learning	26/1537	163/21261	0.000111992	0.00168613	0.00128326	ENSG00000005249/ENSG00000010810/ENSG00000073756/ENSG00000097007/ENSG00000101349/ENSG00000108819/ENSG00000110076/ENSG00000113231/ENSG00000116147/ENSG00000131771/ENSG00000133216/ENSG00000134138/ENSG00000138031/ENSG00000142192/ENSG00000146242/ENSG00000148053/ENSG00000155886/ENSG00000158258/ENSG00000160469/ENSG00000166963/ENSG00000167552/ENSG00000170345/ENSG00000175592/ENSG00000196639/ENSG00000197283…	26
GO:0035633	GO:0035633	maintenance of blood-brain barrier	11/1537	41/21261	0.000113388	0.00170262	0.00129581	ENSG00000073756/ENSG00000075624/ENSG00000108784/ENSG00000135862/ENSG00000136244/ENSG00000152661/ENSG00000166086/ENSG00000168389/ENSG00000184009/ENSG00000196569/ENSG00000291420	11
GO:0043087	GO:0043087	regulation of GTPase activity	45/1537	349/21261	0.000113914	0.001706	0.00129839	ENSG00000044524/ENSG00000050327/ENSG00000069966/ENSG00000077585/ENSG00000090104/ENSG00000099992/ENSG00000102302/ENSG00000104332/ENSG00000104728/ENSG00000105137/ENSG00000108700/ENSG00000109436/ENSG00000110880/ENSG00000128805/ENSG00000130147/ENSG00000130827/ENSG00000136141/ENSG00000138639/ENSG00000141433/ENSG00000143344/ENSG00000146426/ENSG00000147251/ENSG00000148053/ENSG00000148429/ENSG00000154096…	45
GO:0046850	GO:0046850	regulation of bone remodeling	13/1537	55/21261	0.000115352	0.00171844	0.00130786	ENSG00000077585/ENSG00000089041/ENSG00000104332/ENSG00000120659/ENSG00000136244/ENSG00000164761/ENSG00000168056/ENSG00000174697/ENSG00000183160/ENSG00000197122/ENSG00000242252/ENSG00000259207/ENSG00000291971	13
GO:0060390	GO:0060390	regulation of SMAD protein signal transduction	13/1537	55/21261	0.000115352	0.00171844	0.00130786	ENSG00000018408/ENSG00000105329/ENSG00000112175/ENSG00000115306/ENSG00000119699/ENSG00000123384/ENSG00000125965/ENSG00000136999/ENSG00000138615/ENSG00000143869/ENSG00000153071/ENSG00000156466/ENSG00000163513	13
GO:1903532	GO:1903532	positive regulation of secretion by cell	42/1537	319/21261	0.000119347	0.00177329	0.0013496	ENSG00000033327/ENSG00000070031/ENSG00000077238/ENSG00000081803/ENSG00000082196/ENSG00000089041/ENSG00000095970/ENSG00000099365/ENSG00000105329/ENSG00000107562/ENSG00000115884/ENSG00000116711/ENSG00000119699/ENSG00000119714/ENSG00000120659/ENSG00000124766/ENSG00000137869/ENSG00000138207/ENSG00000141433/ENSG00000145335/ENSG00000148344/ENSG00000148737/ENSG00000151474/ENSG00000153071/ENSG00000164220…	42
GO:0045765	GO:0045765	regulation of angiogenesis	48/1537	381/21261	0.000121117	0.00178958	0.00136199	ENSG00000000005/ENSG00000010327/ENSG00000011465/ENSG00000020181/ENSG00000074842/ENSG00000092009/ENSG00000097007/ENSG00000101280/ENSG00000104332/ENSG00000105855/ENSG00000106366/ENSG00000112562/ENSG00000113140/ENSG00000113296/ENSG00000114251/ENSG00000122691/ENSG00000122707/ENSG00000125730/ENSG00000127528/ENSG00000131669/ENSG00000132205/ENSG00000133639/ENSG00000136235/ENSG00000136244/ENSG00000136826…	48
GO:0072009	GO:0072009	nephron epithelium development	22/1537	128/21261	0.000121537	0.00178958	0.00136199	ENSG00000018408/ENSG00000105696/ENSG00000106571/ENSG00000118762/ENSG00000128342/ENSG00000134250/ENSG00000136997/ENSG00000140575/ENSG00000143867/ENSG00000145536/ENSG00000147257/ENSG00000157483/ENSG00000166341/ENSG00000168743/ENSG00000172037/ENSG00000176788/ENSG00000181092/ENSG00000182197/ENSG00000184292/ENSG00000198719/ENSG00000248905/ENSG00000272398	22
GO:0051494	GO:0051494	negative regulation of cytoskeleton organization	27/1537	173/21261	0.000121708	0.00178958	0.00136199	ENSG00000034510/ENSG00000042493/ENSG00000050405/ENSG00000067798/ENSG00000079691/ENSG00000101871/ENSG00000103647/ENSG00000104435/ENSG00000105270/ENSG00000115306/ENSG00000116584/ENSG00000128849/ENSG00000131711/ENSG00000133789/ENSG00000145335/ENSG00000148180/ENSG00000148700/ENSG00000152527/ENSG00000158195/ENSG00000163932/ENSG00000164741/ENSG00000165694/ENSG00000179820/ENSG00000184292/ENSG00000197256…	27
GO:0051961	GO:0051961	negative regulation of nervous system development	27/1537	173/21261	0.000121708	0.00178958	0.00136199	ENSG00000006042/ENSG00000012171/ENSG00000039068/ENSG00000075213/ENSG00000089820/ENSG00000090520/ENSG00000095970/ENSG00000100968/ENSG00000105426/ENSG00000114251/ENSG00000116147/ENSG00000130827/ENSG00000133216/ENSG00000136244/ENSG00000143418/ENSG00000153993/ENSG00000154096/ENSG00000154370/ENSG00000157851/ENSG00000157933/ENSG00000163629/ENSG00000168758/ENSG00000172201/ENSG00000176887/ENSG00000185008…	27
GO:0006869	GO:0006869	lipid transport	59/1537	498/21261	0.000123276	0.00180794	0.00137597	ENSG00000049656/ENSG00000050405/ENSG00000053918/ENSG00000073756/ENSG00000089041/ENSG00000095970/ENSG00000100979/ENSG00000114698/ENSG00000116711/ENSG00000117600/ENSG00000117868/ENSG00000118777/ENSG00000119655/ENSG00000120659/ENSG00000123384/ENSG00000127472/ENSG00000130203/ENSG00000134802/ENSG00000135046/ENSG00000137801/ENSG00000137869/ENSG00000138039/ENSG00000138207/ENSG00000141338/ENSG00000141391…	59
GO:0048660	GO:0048660	regulation of smooth muscle cell proliferation	29/1537	192/21261	0.000125914	0.00184186	0.00140179	ENSG00000049540/ENSG00000073756/ENSG00000087245/ENSG00000102678/ENSG00000104415/ENSG00000105329/ENSG00000106809/ENSG00000113721/ENSG00000115252/ENSG00000115738/ENSG00000119699/ENSG00000124762/ENSG00000130203/ENSG00000136244/ENSG00000137801/ENSG00000148737/ENSG00000152661/ENSG00000154734/ENSG00000160013/ENSG00000162733/ENSG00000164120/ENSG00000170962/ENSG00000172638/ENSG00000181092/ENSG00000197122…	29
GO:0051258	GO:0051258	protein polymerization	42/1537	320/21261	0.000127993	0.00186745	0.00142126	ENSG00000007237/ENSG00000009694/ENSG00000034510/ENSG00000042493/ENSG00000049540/ENSG00000067798/ENSG00000077264/ENSG00000079691/ENSG00000085733/ENSG00000090924/ENSG00000097007/ENSG00000103187/ENSG00000103490/ENSG00000104435/ENSG00000105270/ENSG00000112290/ENSG00000115306/ENSG00000128283/ENSG00000131711/ENSG00000137460/ENSG00000140368/ENSG00000144031/ENSG00000145335/ENSG00000148180/ENSG00000148700…	42
GO:0048010	GO:0048010	vascular endothelial growth factor receptor signaling pathway	14/1537	63/21261	0.000130097	0.00189326	0.00144091	ENSG00000010810/ENSG00000102678/ENSG00000136830/ENSG00000137573/ENSG00000138080/ENSG00000156427/ENSG00000160293/ENSG00000161638/ENSG00000167601/ENSG00000169855/ENSG00000197122/ENSG00000198719/ENSG00000259207/ENSG00000291971	14
GO:0000302	GO:0000302	response to reactive oxygen species	32/1537	221/21261	0.00013077	0.00189818	0.00144465	ENSG00000010810/ENSG00000019991/ENSG00000087245/ENSG00000097007/ENSG00000108821/ENSG00000109321/ENSG00000109610/ENSG00000110931/ENSG00000115884/ENSG00000118762/ENSG00000127528/ENSG00000130203/ENSG00000134853/ENSG00000135046/ENSG00000136244/ENSG00000136810/ENSG00000138061/ENSG00000140092/ENSG00000146648/ENSG00000149212/ENSG00000149968/ENSG00000162733/ENSG00000163932/ENSG00000166888/ENSG00000167601…	32
GO:0046578	GO:0046578	regulation of Ras protein signal transduction	31/1537	212/21261	0.000137864	0.00199603	0.00151912	ENSG00000005884/ENSG00000064547/ENSG00000097007/ENSG00000099331/ENSG00000105137/ENSG00000116584/ENSG00000130203/ENSG00000133121/ENSG00000133216/ENSG00000134250/ENSG00000137727/ENSG00000138639/ENSG00000141522/ENSG00000143322/ENSG00000146005/ENSG00000147145/ENSG00000156011/ENSG00000164220/ENSG00000164741/ENSG00000169855/ENSG00000177106/ENSG00000181104/ENSG00000184371/ENSG00000186716/ENSG00000197122…	31
GO:0006636	GO:0006636	unsaturated fatty acid biosynthetic process	13/1537	56/21261	0.000140387	0.00202737	0.00154297	ENSG00000012660/ENSG00000066322/ENSG00000073756/ENSG00000095303/ENSG00000099194/ENSG00000116711/ENSG00000118402/ENSG00000135046/ENSG00000143753/ENSG00000145284/ENSG00000148344/ENSG00000149485/ENSG00000170522	13
GO:0051047	GO:0051047	positive regulation of secretion	44/1537	342/21261	0.000141944	0.00204464	0.00155611	ENSG00000033327/ENSG00000070031/ENSG00000077238/ENSG00000081803/ENSG00000082196/ENSG00000089041/ENSG00000095970/ENSG00000099365/ENSG00000105329/ENSG00000107562/ENSG00000115884/ENSG00000116711/ENSG00000119699/ENSG00000119714/ENSG00000120659/ENSG00000124766/ENSG00000137869/ENSG00000138207/ENSG00000141433/ENSG00000145335/ENSG00000148344/ENSG00000148737/ENSG00000151474/ENSG00000153071/ENSG00000153246…	44
GO:0099068	GO:0099068	postsynapse assembly	11/1537	42/21261	0.000143668	0.0020538	0.00156309	ENSG00000105426/ENSG00000110076/ENSG00000114251/ENSG00000131409/ENSG00000133216/ENSG00000153707/ENSG00000169992/ENSG00000170558/ENSG00000172020/ENSG00000173621/ENSG00000283859	11
GO:1900026	GO:1900026	positive regulation of substrate adhesion-dependent cell spreading	11/1537	42/21261	0.000143668	0.0020538	0.00156309	ENSG00000079691/ENSG00000087589/ENSG00000097007/ENSG00000150760/ENSG00000153071/ENSG00000169750/ENSG00000170961/ENSG00000179820/ENSG00000196924/ENSG00000197747/ENSG00000259207	11
GO:1902547	GO:1902547	regulation of cellular response to vascular endothelial growth factor stimulus	11/1537	42/21261	0.000143668	0.0020538	0.00156309	ENSG00000011465/ENSG00000020181/ENSG00000112562/ENSG00000138080/ENSG00000151388/ENSG00000156140/ENSG00000168477/ENSG00000169855/ENSG00000198719/ENSG00000233323/ENSG00000236236	11
GO:0050919	GO:0050919	negative chemotaxis	12/1537	49/21261	0.000145914	0.00208066	0.00158353	ENSG00000012171/ENSG00000075213/ENSG00000114251/ENSG00000130827/ENSG00000144771/ENSG00000153993/ENSG00000168758/ENSG00000169855/ENSG00000184349/ENSG00000185008/ENSG00000197635/ENSG00000259207	12
GO:0043405	GO:0043405	regulation of MAP kinase activity	25/1537	157/21261	0.000154592	0.00219886	0.00167349	ENSG00000009694/ENSG00000050327/ENSG00000077782/ENSG00000105329/ENSG00000112079/ENSG00000113721/ENSG00000114251/ENSG00000116741/ENSG00000120129/ENSG00000120659/ENSG00000121653/ENSG00000130203/ENSG00000137801/ENSG00000139625/ENSG00000145431/ENSG00000146648/ENSG00000150594/ENSG00000154277/ENSG00000156427/ENSG00000163932/ENSG00000169855/ENSG00000170962/ENSG00000177628/ENSG00000181092/ENSG00000272398	25
GO:0019229	GO:0019229	regulation of vasoconstriction	14/1537	64/21261	0.000155574	0.00220309	0.00167671	ENSG00000073756/ENSG00000087245/ENSG00000097007/ENSG00000120907/ENSG00000144891/ENSG00000148700/ENSG00000150594/ENSG00000168398/ENSG00000170214/ENSG00000173198/ENSG00000174697/ENSG00000180914/ENSG00000181104/ENSG00000196639	14
GO:0018158	GO:0018158	protein oxidation	6/1537	13/21261	0.000155668	0.00220309	0.00167671	ENSG00000113083/ENSG00000115318/ENSG00000129038/ENSG00000134013/ENSG00000138131/ENSG00000144455	6
GO:0043254	GO:0043254	regulation of protein-containing complex assembly	56/1537	470/21261	0.000156256	0.0022059	0.00167885	ENSG00000009694/ENSG00000034510/ENSG00000042493/ENSG00000049540/ENSG00000050327/ENSG00000067798/ENSG00000077264/ENSG00000079691/ENSG00000085733/ENSG00000090924/ENSG00000095970/ENSG00000097007/ENSG00000099365/ENSG00000103187/ENSG00000103335/ENSG00000103490/ENSG00000104435/ENSG00000105270/ENSG00000105329/ENSG00000115306/ENSG00000128283/ENSG00000129474/ENSG00000130203/ENSG00000131711/ENSG00000131981…	56
GO:1903729	GO:1903729	regulation of plasma membrane organization	7/1537	18/21261	0.000159139	0.00223983	0.00170467	ENSG00000100345/ENSG00000124942/ENSG00000148180/ENSG00000163932/ENSG00000182718/ENSG00000197747/ENSG00000206190	7
GO:0045936	GO:0045936	negative regulation of phosphate metabolic process	51/1537	417/21261	0.000159451	0.00223983	0.00170467	ENSG00000005249/ENSG00000013364/ENSG00000013588/ENSG00000018408/ENSG00000019991/ENSG00000077942/ENSG00000088986/ENSG00000097007/ENSG00000103490/ENSG00000104332/ENSG00000105329/ENSG00000110880/ENSG00000112079/ENSG00000116285/ENSG00000116741/ENSG00000120129/ENSG00000121653/ENSG00000124762/ENSG00000130203/ENSG00000131370/ENSG00000131771/ENSG00000131981/ENSG00000133216/ENSG00000133789/ENSG00000135596…	51
GO:0051346	GO:0051346	negative regulation of hydrolase activity	34/1537	243/21261	0.000161305	0.00226027	0.00172023	ENSG00000011422/ENSG00000019991/ENSG00000026508/ENSG00000035862/ENSG00000097007/ENSG00000102265/ENSG00000104635/ENSG00000106366/ENSG00000116741/ENSG00000121552/ENSG00000122707/ENSG00000123384/ENSG00000130147/ENSG00000131771/ENSG00000131981/ENSG00000135046/ENSG00000136141/ENSG00000136826/ENSG00000137801/ENSG00000143369/ENSG00000145335/ENSG00000149257/ENSG00000151746/ENSG00000152377/ENSG00000153246…	34
GO:0051591	GO:0051591	response to cAMP	17/1537	88/21261	0.000164564	0.00230024	0.00175065	ENSG00000053918/ENSG00000092820/ENSG00000108821/ENSG00000109321/ENSG00000115884/ENSG00000118762/ENSG00000124253/ENSG00000125740/ENSG00000129596/ENSG00000138061/ENSG00000141448/ENSG00000145214/ENSG00000170345/ENSG00000175592/ENSG00000181092/ENSG00000181195/ENSG00000185650	17
GO:1901342	GO:1901342	regulation of vasculature development	48/1537	386/21261	0.000165646	0.00230967	0.00175782	ENSG00000000005/ENSG00000010327/ENSG00000011465/ENSG00000020181/ENSG00000074842/ENSG00000092009/ENSG00000097007/ENSG00000101280/ENSG00000104332/ENSG00000105855/ENSG00000106366/ENSG00000112562/ENSG00000113140/ENSG00000113296/ENSG00000114251/ENSG00000122691/ENSG00000122707/ENSG00000125730/ENSG00000127528/ENSG00000131669/ENSG00000132205/ENSG00000133639/ENSG00000136235/ENSG00000136244/ENSG00000136826…	48
GO:0034405	GO:0034405	response to fluid shear stress	10/1537	36/21261	0.000168747	0.00234046	0.00178126	ENSG00000073756/ENSG00000087245/ENSG00000089041/ENSG00000118762/ENSG00000119699/ENSG00000127528/ENSG00000136826/ENSG00000170961/ENSG00000197122/ENSG00000291971	10
GO:0048048	GO:0048048	embryonic eye morphogenesis	10/1537	36/21261	0.000168747	0.00234046	0.00178126	ENSG00000114251/ENSG00000115380/ENSG00000117122/ENSG00000122691/ENSG00000138829/ENSG00000166147/ENSG00000172819/ENSG00000176887/ENSG00000184254/ENSG00000197614	10
GO:0010563	GO:0010563	negative regulation of phosphorus metabolic process	51/1537	418/21261	0.000169166	0.00234046	0.00178126	ENSG00000005249/ENSG00000013364/ENSG00000013588/ENSG00000018408/ENSG00000019991/ENSG00000077942/ENSG00000088986/ENSG00000097007/ENSG00000103490/ENSG00000104332/ENSG00000105329/ENSG00000110880/ENSG00000112079/ENSG00000116285/ENSG00000116741/ENSG00000120129/ENSG00000121653/ENSG00000124762/ENSG00000130203/ENSG00000131370/ENSG00000131771/ENSG00000131981/ENSG00000133216/ENSG00000133789/ENSG00000135596…	51
GO:0006979	GO:0006979	response to oxidative stress	54/1537	450/21261	0.000169509	0.00234046	0.00178126	ENSG00000008394/ENSG00000010810/ENSG00000019991/ENSG00000033170/ENSG00000073756/ENSG00000087245/ENSG00000089057/ENSG00000095303/ENSG00000097007/ENSG00000101049/ENSG00000101294/ENSG00000108784/ENSG00000108821/ENSG00000109321/ENSG00000109610/ENSG00000110931/ENSG00000115884/ENSG00000118762/ENSG00000127528/ENSG00000128482/ENSG00000130203/ENSG00000134853/ENSG00000135046/ENSG00000136244/ENSG00000136810…	54
GO:0030574	GO:0030574	collagen catabolic process	12/1537	50/21261	0.000179488	0.00247222	0.00188153	ENSG00000011028/ENSG00000078098/ENSG00000087116/ENSG00000087245/ENSG00000123342/ENSG00000143387/ENSG00000144567/ENSG00000149968/ENSG00000156103/ENSG00000156140/ENSG00000157227/ENSG00000198598	12
GO:0060998	GO:0060998	regulation of dendritic spine development	14/1537	65/21261	0.000185248	0.00254536	0.0019372	ENSG00000105426/ENSG00000111249/ENSG00000113758/ENSG00000130203/ENSG00000133216/ENSG00000134072/ENSG00000146555/ENSG00000156299/ENSG00000157193/ENSG00000169992/ENSG00000171943/ENSG00000175866/ENSG00000198121/ENSG00000283859	14
GO:0090382	GO:0090382	phagosome maturation	9/1537	30/21261	0.00018717	0.00255934	0.00194784	ENSG00000089041/ENSG00000101955/ENSG00000109113/ENSG00000110719/ENSG00000118508/ENSG00000127472/ENSG00000168461/ENSG00000181804/ENSG00000276600	9
GO:0097205	GO:0097205	renal filtration	9/1537	30/21261	0.00018717	0.00255934	0.00194784	ENSG00000005884/ENSG00000103647/ENSG00000132465/ENSG00000137573/ENSG00000157483/ENSG00000163485/ENSG00000181104/ENSG00000183853/ENSG00000196562	9
GO:0003014	GO:0003014	renal system process	22/1537	132/21261	0.000192651	0.00262254	0.00199594	ENSG00000005884/ENSG00000053918/ENSG00000099139/ENSG00000102316/ENSG00000103647/ENSG00000109062/ENSG00000118777/ENSG00000132465/ENSG00000137573/ENSG00000144891/ENSG00000148180/ENSG00000157483/ENSG00000163485/ENSG00000170961/ENSG00000174233/ENSG00000176387/ENSG00000181092/ENSG00000181104/ENSG00000183853/ENSG00000186716/ENSG00000196562/ENSG00000198648	22
GO:0010812	GO:0010812	negative regulation of cell-substrate adhesion	15/1537	73/21261	0.000192718	0.00262254	0.00199594	ENSG00000077942/ENSG00000103647/ENSG00000106366/ENSG00000108821/ENSG00000110880/ENSG00000133110/ENSG00000137801/ENSG00000152377/ENSG00000157227/ENSG00000163975/ENSG00000164741/ENSG00000184292/ENSG00000184349/ENSG00000197122/ENSG00000291971	15
GO:0007189	GO:0007189	adenylate cyclase-activating G protein-coupled receptor signaling pathway	26/1537	169/21261	0.000203972	0.00276902	0.00210742	ENSG00000050628/ENSG00000064547/ENSG00000072071/ENSG00000078369/ENSG00000087494/ENSG00000109062/ENSG00000111452/ENSG00000120907/ENSG00000121281/ENSG00000122420/ENSG00000123146/ENSG00000138031/ENSG00000138039/ENSG00000141433/ENSG00000143147/ENSG00000150594/ENSG00000160013/ENSG00000170214/ENSG00000170262/ENSG00000171522/ENSG00000173698/ENSG00000174233/ENSG00000186469/ENSG00000198121/ENSG00000258839…	26
GO:0071604	GO:0071604	transforming growth factor beta production	13/1537	58/21261	0.000204725	0.00277261	0.00211015	ENSG00000049323/ENSG00000073756/ENSG00000105855/ENSG00000115414/ENSG00000137801/ENSG00000139329/ENSG00000141448/ENSG00000168477/ENSG00000182704/ENSG00000233323/ENSG00000236236/ENSG00000272398/ENSG00000291748	13
GO:0007188	GO:0007188	adenylate cyclase-modulating G protein-coupled receptor signaling pathway	36/1537	266/21261	0.000205934	0.00278232	0.00211754	ENSG00000050628/ENSG00000060558/ENSG00000064547/ENSG00000072071/ENSG00000078369/ENSG00000087494/ENSG00000090104/ENSG00000109062/ENSG00000111452/ENSG00000114812/ENSG00000116741/ENSG00000120907/ENSG00000121281/ENSG00000122420/ENSG00000123146/ENSG00000131016/ENSG00000138031/ENSG00000138039/ENSG00000141433/ENSG00000143147/ENSG00000150594/ENSG00000158195/ENSG00000160013/ENSG00000163485/ENSG00000170214…	36
GO:0048813	GO:0048813	dendrite morphogenesis	24/1537	151/21261	0.000213492	0.00287756	0.00219003	ENSG00000004777/ENSG00000010810/ENSG00000075213/ENSG00000077264/ENSG00000100968/ENSG00000102383/ENSG00000111249/ENSG00000113758/ENSG00000118263/ENSG00000133083/ENSG00000133216/ENSG00000138311/ENSG00000146242/ENSG00000153707/ENSG00000156299/ENSG00000157193/ENSG00000157851/ENSG00000169439/ENSG00000171533/ENSG00000172757/ENSG00000175866/ENSG00000182580/ENSG00000283085/ENSG00000285485	24
GO:0010518	GO:0010518	positive regulation of phospholipase activity	12/1537	51/21261	0.000219437	0.00293991	0.00223748	ENSG00000060558/ENSG00000064547/ENSG00000077782/ENSG00000113721/ENSG00000120907/ENSG00000127472/ENSG00000134853/ENSG00000143322/ENSG00000144891/ENSG00000146648/ENSG00000198121/ENSG00000214274	12
GO:1905521	GO:1905521	regulation of macrophage migration	12/1537	51/21261	0.000219437	0.00293991	0.00223748	ENSG00000010278/ENSG00000064666/ENSG00000095970/ENSG00000106538/ENSG00000110651/ENSG00000137801/ENSG00000137869/ENSG00000138080/ENSG00000157227/ENSG00000174600/ENSG00000184371/ENSG00000186716	12
GO:0090303	GO:0090303	positive regulation of wound healing	14/1537	66/21261	0.000219675	0.00293991	0.00223748	ENSG00000104415/ENSG00000106366/ENSG00000110080/ENSG00000112562/ENSG00000122861/ENSG00000132205/ENSG00000135046/ENSG00000137801/ENSG00000138080/ENSG00000150594/ENSG00000162733/ENSG00000181104/ENSG00000184009/ENSG00000291420	14
GO:0050806	GO:0050806	positive regulation of synaptic transmission	30/1537	208/21261	0.000223966	0.00299026	0.0022758	ENSG00000073756/ENSG00000096433/ENSG00000097007/ENSG00000099365/ENSG00000100968/ENSG00000105464/ENSG00000108852/ENSG00000116147/ENSG00000120907/ENSG00000121297/ENSG00000130203/ENSG00000130876/ENSG00000133216/ENSG00000142192/ENSG00000145335/ENSG00000148053/ENSG00000155511/ENSG00000155886/ENSG00000158258/ENSG00000163485/ENSG00000169992/ENSG00000170498/ENSG00000171867/ENSG00000172137/ENSG00000180914…	30
GO:0010712	GO:0010712	regulation of collagen metabolic process	11/1537	44/21261	0.000225159	0.00299912	0.00228254	ENSG00000026025/ENSG00000078098/ENSG00000105329/ENSG00000119699/ENSG00000136244/ENSG00000138080/ENSG00000159216/ENSG00000162733/ENSG00000166173/ENSG00000166482/ENSG00000181104	11
GO:0060192	GO:0060192	negative regulation of lipase activity	7/1537	19/21261	0.000236289	0.00313263	0.00238415	ENSG00000097007/ENSG00000116741/ENSG00000135046/ENSG00000151746/ENSG00000153246/ENSG00000264230/ENSG00000265190	7
GO:0072673	GO:0072673	lamellipodium morphogenesis	7/1537	19/21261	0.000236289	0.00313263	0.00238415	ENSG00000026508/ENSG00000099331/ENSG00000110880/ENSG00000112290/ENSG00000158195/ENSG00000197122/ENSG00000291971	7
GO:0021782	GO:0021782	glial cell development	23/1537	143/21261	0.000239648	0.00316974	0.00241239	ENSG00000026025/ENSG00000092621/ENSG00000095970/ENSG00000104419/ENSG00000104728/ENSG00000108784/ENSG00000108797/ENSG00000123384/ENSG00000124766/ENSG00000136244/ENSG00000142192/ENSG00000148053/ENSG00000149256/ENSG00000152784/ENSG00000157933/ENSG00000162576/ENSG00000172037/ENSG00000172201/ENSG00000176887/ENSG00000198121/ENSG00000198719/ENSG00000265763/ENSG00000274726	23
GO:0048732	GO:0048732	gland development	57/1537	489/21261	0.000243523	0.00321349	0.00244569	ENSG00000019549/ENSG00000019991/ENSG00000039068/ENSG00000041982/ENSG00000050165/ENSG00000069702/ENSG00000074047/ENSG00000087245/ENSG00000097007/ENSG00000104332/ENSG00000105329/ENSG00000106571/ENSG00000108784/ENSG00000109062/ENSG00000109321/ENSG00000110092/ENSG00000114251/ENSG00000115738/ENSG00000118762/ENSG00000119547/ENSG00000119699/ENSG00000120659/ENSG00000124253/ENSG00000128709/ENSG00000128791…	57
GO:0031102	GO:0031102	neuron projection regeneration	13/1537	59/21261	0.00024541	0.00323086	0.00245891	ENSG00000041982/ENSG00000087245/ENSG00000105426/ENSG00000110195/ENSG00000116147/ENSG00000131711/ENSG00000136826/ENSG00000142949/ENSG00000143418/ENSG00000154096/ENSG00000172020/ENSG00000172037/ENSG00000196924	13
GO:0035767	GO:0035767	endothelial cell chemotaxis	9/1537	31/21261	0.000246936	0.0032434	0.00246846	ENSG00000077782/ENSG00000112562/ENSG00000136999/ENSG00000137801/ENSG00000156427/ENSG00000171680/ENSG00000179388/ENSG00000196468/ENSG00000205542	9
GO:0045670	GO:0045670	regulation of osteoclast differentiation	17/1537	91/21261	0.000250996	0.00328909	0.00250323	ENSG00000068323/ENSG00000070404/ENSG00000077585/ENSG00000095970/ENSG00000104332/ENSG00000119714/ENSG00000120659/ENSG00000123610/ENSG00000128606/ENSG00000134250/ENSG00000164038/ENSG00000164761/ENSG00000166147/ENSG00000170345/ENSG00000184371/ENSG00000242252/ENSG00000292217	17
GO:0014020	GO:0014020	primary neural tube formation	19/1537	108/21261	0.000252281	0.00329829	0.00251023	ENSG00000075275/ENSG00000097007/ENSG00000104332/ENSG00000105329/ENSG00000110195/ENSG00000112175/ENSG00000112655/ENSG00000114251/ENSG00000120254/ENSG00000122691/ENSG00000139174/ENSG00000145423/ENSG00000157933/ENSG00000164741/ENSG00000164932/ENSG00000168758/ENSG00000169641/ENSG00000172819/ENSG00000196576	19
GO:0002158	GO:0002158	osteoclast proliferation	6/1537	14/21261	0.000255762	0.0033273	0.00253231	ENSG00000110719/ENSG00000120659/ENSG00000171223/ENSG00000184371/ENSG00000197696/ENSG00000291631	6
GO:0007163	GO:0007163	establishment or maintenance of cell polarity	33/1537	239/21261	0.000256262	0.0033273	0.00253231	ENSG00000003137/ENSG00000075624/ENSG00000076382/ENSG00000082458/ENSG00000083857/ENSG00000097007/ENSG00000100345/ENSG00000109062/ENSG00000110719/ENSG00000111962/ENSG00000112655/ENSG00000114251/ENSG00000114541/ENSG00000131236/ENSG00000131711/ENSG00000135525/ENSG00000135835/ENSG00000139174/ENSG00000143322/ENSG00000147065/ENSG00000148180/ENSG00000151474/ENSG00000152661/ENSG00000160360/ENSG00000160469…	33
GO:0043583	GO:0043583	ear development	33/1537	239/21261	0.000256262	0.0033273	0.00253231	ENSG00000053918/ENSG00000055732/ENSG00000060718/ENSG00000095397/ENSG00000102678/ENSG00000105928/ENSG00000106571/ENSG00000108784/ENSG00000109062/ENSG00000112175/ENSG00000112655/ENSG00000112837/ENSG00000114251/ENSG00000116990/ENSG00000117600/ENSG00000119699/ENSG00000122691/ENSG00000133216/ENSG00000133937/ENSG00000139263/ENSG00000143867/ENSG00000145864/ENSG00000163132/ENSG00000164932/ENSG00000165533…	33
GO:0070374	GO:0070374	positive regulation of ERK1 and ERK2 cascade	36/1537	269/21261	0.000256958	0.00332869	0.00253337	ENSG00000026508/ENSG00000073417/ENSG00000086991/ENSG00000095970/ENSG00000097007/ENSG00000103490/ENSG00000105329/ENSG00000108700/ENSG00000113721/ENSG00000118523/ENSG00000120659/ENSG00000120907/ENSG00000122694/ENSG00000127472/ENSG00000130203/ENSG00000131016/ENSG00000134250/ENSG00000134853/ENSG00000136235/ENSG00000139625/ENSG00000141433/ENSG00000142192/ENSG00000145431/ENSG00000146242/ENSG00000146648…	36
GO:0001706	GO:0001706	endoderm formation	14/1537	67/21261	0.000259466	0.00333767	0.0025402	ENSG00000060718/ENSG00000087245/ENSG00000111799/ENSG00000115414/ENSG00000120129/ENSG00000120875/ENSG00000130635/ENSG00000141448/ENSG00000142156/ENSG00000144810/ENSG00000157227/ENSG00000161638/ENSG00000169297/ENSG00000204262	14
GO:0061097	GO:0061097	regulation of protein tyrosine kinase activity	14/1537	67/21261	0.000259466	0.00333767	0.0025402	ENSG00000013364/ENSG00000013588/ENSG00000082458/ENSG00000086991/ENSG00000087589/ENSG00000116285/ENSG00000131370/ENSG00000142192/ENSG00000150594/ENSG00000157193/ENSG00000171867/ENSG00000181467/ENSG00000197122/ENSG00000291971	14
GO:0046885	GO:0046885	regulation of hormone biosynthetic process	8/1537	25/21261	0.000260009	0.00333767	0.0025402	ENSG00000050165/ENSG00000112175/ENSG00000113231/ENSG00000120738/ENSG00000138039/ENSG00000145214/ENSG00000153071/ENSG00000163399	8
GO:0072010	GO:0072010	glomerular epithelium development	8/1537	25/21261	0.000260009	0.00333767	0.0025402	ENSG00000134250/ENSG00000140575/ENSG00000157483/ENSG00000172037/ENSG00000176788/ENSG00000181092/ENSG00000182197/ENSG00000272398	8
GO:0071456	GO:0071456	cellular response to hypoxia	24/1537	153/21261	0.000261599	0.00334291	0.00254419	ENSG00000073756/ENSG00000095970/ENSG00000101280/ENSG00000104332/ENSG00000104419/ENSG00000105329/ENSG00000120738/ENSG00000122691/ENSG00000124253/ENSG00000129474/ENSG00000135245/ENSG00000136997/ENSG00000141448/ENSG00000141682/ENSG00000160200/ENSG00000160789/ENSG00000162433/ENSG00000162733/ENSG00000170345/ENSG00000173846/ENSG00000184408/ENSG00000185650/ENSG00000197122/ENSG00000291971	24
GO:0071902	GO:0071902	positive regulation of protein serine/threonine kinase activity	24/1537	153/21261	0.000261599	0.00334291	0.00254419	ENSG00000009694/ENSG00000050327/ENSG00000077782/ENSG00000103888/ENSG00000105329/ENSG00000110092/ENSG00000113721/ENSG00000114251/ENSG00000118762/ENSG00000120659/ENSG00000134072/ENSG00000137801/ENSG00000139625/ENSG00000145335/ENSG00000145431/ENSG00000146648/ENSG00000150594/ENSG00000156427/ENSG00000169855/ENSG00000170962/ENSG00000181092/ENSG00000197122/ENSG00000272398/ENSG00000291971	24
GO:0010171	GO:0010171	body morphogenesis	12/1537	52/21261	0.000266709	0.00339289	0.00258223	ENSG00000019144/ENSG00000064309/ENSG00000087245/ENSG00000108821/ENSG00000109063/ENSG00000119699/ENSG00000121005/ENSG00000134853/ENSG00000139174/ENSG00000147257/ENSG00000157933/ENSG00000163132	12
GO:0031103	GO:0031103	axon regeneration	12/1537	52/21261	0.000266709	0.00339289	0.00258223	ENSG00000041982/ENSG00000087245/ENSG00000105426/ENSG00000110195/ENSG00000116147/ENSG00000131711/ENSG00000136826/ENSG00000142949/ENSG00000143418/ENSG00000172020/ENSG00000172037/ENSG00000196924	12
GO:0030278	GO:0030278	regulation of ossification	22/1537	135/21261	0.000267919	0.00340064	0.00258813	ENSG00000089041/ENSG00000104332/ENSG00000105664/ENSG00000111341/ENSG00000112773/ENSG00000114251/ENSG00000122691/ENSG00000122877/ENSG00000131873/ENSG00000138829/ENSG00000143369/ENSG00000143867/ENSG00000162733/ENSG00000168056/ENSG00000171522/ENSG00000173868/ENSG00000176887/ENSG00000183160/ENSG00000184371/ENSG00000197594/ENSG00000242252/ENSG00000266524	22
GO:0062197	GO:0062197	cellular response to chemical stress	44/1537	352/21261	0.00027085	0.0034247	0.00260644	ENSG00000008394/ENSG00000010810/ENSG00000019991/ENSG00000033170/ENSG00000073756/ENSG00000087245/ENSG00000097007/ENSG00000101294/ENSG00000103490/ENSG00000108784/ENSG00000109610/ENSG00000110931/ENSG00000116584/ENSG00000118762/ENSG00000124253/ENSG00000127528/ENSG00000134853/ENSG00000135046/ENSG00000136244/ENSG00000136810/ENSG00000138061/ENSG00000140092/ENSG00000140950/ENSG00000145335/ENSG00000146648…	44
GO:0050886	GO:0050886	endocrine process	18/1537	100/21261	0.000271024	0.0034247	0.00260644	ENSG00000053918/ENSG00000082196/ENSG00000092009/ENSG00000099139/ENSG00000100448/ENSG00000101160/ENSG00000136830/ENSG00000137869/ENSG00000144891/ENSG00000152661/ENSG00000153071/ENSG00000163751/ENSG00000170498/ENSG00000174697/ENSG00000176387/ENSG00000180914/ENSG00000181104/ENSG00000182782	18
GO:0043409	GO:0043409	negative regulation of MAPK cascade	28/1537	191/21261	0.000271757	0.00342632	0.00260767	ENSG00000048540/ENSG00000077942/ENSG00000089041/ENSG00000092820/ENSG00000095970/ENSG00000097007/ENSG00000109062/ENSG00000112079/ENSG00000116741/ENSG00000120129/ENSG00000120875/ENSG00000121653/ENSG00000128342/ENSG00000130203/ENSG00000133216/ENSG00000136997/ENSG00000138080/ENSG00000139318/ENSG00000153071/ENSG00000154277/ENSG00000163932/ENSG00000165617/ENSG00000177628/ENSG00000181092/ENSG00000186897…	28
GO:0010863	GO:0010863	positive regulation of phospholipase C activity	10/1537	38/21261	0.000274802	0.00344934	0.00262519	ENSG00000060558/ENSG00000064547/ENSG00000077782/ENSG00000113721/ENSG00000120907/ENSG00000134853/ENSG00000143322/ENSG00000146648/ENSG00000198121/ENSG00000214274	10
GO:0035137	GO:0035137	hindlimb morphogenesis	10/1537	38/21261	0.000274802	0.00344934	0.00262519	ENSG00000052850/ENSG00000122691/ENSG00000125965/ENSG00000128709/ENSG00000143867/ENSG00000144218/ENSG00000147257/ENSG00000163132/ENSG00000172819/ENSG00000248905	10
GO:0071526	GO:0071526	semaphorin-plexin signaling pathway	11/1537	45/21261	0.000278733	0.00349094	0.00265685	ENSG00000012171/ENSG00000075213/ENSG00000130827/ENSG00000141522/ENSG00000149294/ENSG00000153993/ENSG00000164050/ENSG00000168758/ENSG00000196576/ENSG00000196924/ENSG00000198753	11
GO:0007422	GO:0007422	peripheral nervous system development	16/1537	84/21261	0.000300061	0.00374976	0.00285384	ENSG00000100285/ENSG00000104419/ENSG00000104728/ENSG00000108797/ENSG00000119547/ENSG00000122877/ENSG00000128709/ENSG00000148053/ENSG00000157933/ENSG00000159216/ENSG00000166886/ENSG00000172037/ENSG00000177551/ENSG00000179388/ENSG00000196569/ENSG00000274726	16
GO:0090130	GO:0090130	tissue migration	49/1537	407/21261	0.000307556	0.00383496	0.00291868	ENSG00000005884/ENSG00000011465/ENSG00000019549/ENSG00000020181/ENSG00000073756/ENSG00000077782/ENSG00000078098/ENSG00000095203/ENSG00000097007/ENSG00000100345/ENSG00000101280/ENSG00000102359/ENSG00000105329/ENSG00000106511/ENSG00000110880/ENSG00000112562/ENSG00000113140/ENSG00000114251/ENSG00000122694/ENSG00000130203/ENSG00000133121/ENSG00000134013/ENSG00000135046/ENSG00000136826/ENSG00000136999…	49
GO:0030595	GO:0030595	leukocyte chemotaxis	37/1537	282/21261	0.000315405	0.00392419	0.00298659	ENSG00000050327/ENSG00000087245/ENSG00000099377/ENSG00000100448/ENSG00000106366/ENSG00000106538/ENSG00000107562/ENSG00000108700/ENSG00000109743/ENSG00000113296/ENSG00000114251/ENSG00000120129/ENSG00000120659/ENSG00000123610/ENSG00000131669/ENSG00000131981/ENSG00000133789/ENSG00000135046/ENSG00000136244/ENSG00000136999/ENSG00000137801/ENSG00000137869/ENSG00000144668/ENSG00000158747/ENSG00000166086…	37
GO:0060325	GO:0060325	face morphogenesis	9/1537	32/21261	0.000321693	0.00399308	0.00303902	ENSG00000087245/ENSG00000108821/ENSG00000109063/ENSG00000119699/ENSG00000121005/ENSG00000134853/ENSG00000139174/ENSG00000157933/ENSG00000163132	9
GO:0050819	GO:0050819	negative regulation of coagulation	12/1537	53/21261	0.000322353	0.00399308	0.00303902	ENSG00000010278/ENSG00000011422/ENSG00000078098/ENSG00000101000/ENSG00000106366/ENSG00000122861/ENSG00000130203/ENSG00000134853/ENSG00000137801/ENSG00000163932/ENSG00000164111/ENSG00000182718	12
GO:0007492	GO:0007492	endoderm development	17/1537	93/21261	0.000328457	0.00405982	0.00308981	ENSG00000060718/ENSG00000087245/ENSG00000111799/ENSG00000115414/ENSG00000120129/ENSG00000120875/ENSG00000130635/ENSG00000135862/ENSG00000141448/ENSG00000142156/ENSG00000144810/ENSG00000157227/ENSG00000161638/ENSG00000169297/ENSG00000182197/ENSG00000185650/ENSG00000204262	17
GO:0036294	GO:0036294	cellular response to decreased oxygen levels	25/1537	165/21261	0.000339914	0.00418058	0.00318172	ENSG00000073756/ENSG00000095970/ENSG00000101280/ENSG00000104332/ENSG00000104419/ENSG00000105329/ENSG00000120738/ENSG00000122691/ENSG00000124253/ENSG00000129474/ENSG00000135245/ENSG00000136997/ENSG00000141448/ENSG00000141682/ENSG00000160200/ENSG00000160789/ENSG00000162433/ENSG00000162733/ENSG00000170345/ENSG00000173198/ENSG00000173846/ENSG00000184408/ENSG00000185650/ENSG00000197122/ENSG00000291971	25
GO:0036363	GO:0036363	transforming growth factor beta activation	7/1537	20/21261	0.000340925	0.00418058	0.00318172	ENSG00000049323/ENSG00000105855/ENSG00000141448/ENSG00000168056/ENSG00000168477/ENSG00000233323/ENSG00000236236	7
GO:0003007	GO:0003007	heart morphogenesis	36/1537	273/21261	0.000342469	0.00418058	0.00318172	ENSG00000019549/ENSG00000049540/ENSG00000060718/ENSG00000069702/ENSG00000101052/ENSG00000105329/ENSG00000105877/ENSG00000108175/ENSG00000108784/ENSG00000110195/ENSG00000112175/ENSG00000114251/ENSG00000118194/ENSG00000118762/ENSG00000122691/ENSG00000124766/ENSG00000130635/ENSG00000134250/ENSG00000138207/ENSG00000139174/ENSG00000141448/ENSG00000145423/ENSG00000154734/ENSG00000159251/ENSG00000163132…	36
GO:0006909	GO:0006909	phagocytosis	36/1537	273/21261	0.000342469	0.00418058	0.00318172	ENSG00000010810/ENSG00000064666/ENSG00000089041/ENSG00000092445/ENSG00000095970/ENSG00000097007/ENSG00000100345/ENSG00000100365/ENSG00000101955/ENSG00000103490/ENSG00000109113/ENSG00000110880/ENSG00000123384/ENSG00000125730/ENSG00000127472/ENSG00000135046/ENSG00000137801/ENSG00000148180/ENSG00000150760/ENSG00000159674/ENSG00000160293/ENSG00000163485/ENSG00000163932/ENSG00000166278/ENSG00000167601…	36
GO:0045124	GO:0045124	regulation of bone resorption	11/1537	46/21261	0.000342658	0.00418058	0.00318172	ENSG00000077585/ENSG00000089041/ENSG00000120659/ENSG00000136244/ENSG00000164761/ENSG00000168056/ENSG00000183160/ENSG00000197122/ENSG00000242252/ENSG00000259207/ENSG00000291971	11
GO:0060999	GO:0060999	positive regulation of dendritic spine development	11/1537	46/21261	0.000342658	0.00418058	0.00318172	ENSG00000111249/ENSG00000113758/ENSG00000130203/ENSG00000133216/ENSG00000134072/ENSG00000156299/ENSG00000157193/ENSG00000169992/ENSG00000175866/ENSG00000198121/ENSG00000283859	11
GO:1900746	GO:1900746	regulation of vascular endothelial growth factor signaling pathway	10/1537	39/21261	0.000345842	0.00421035	0.00320438	ENSG00000011465/ENSG00000020181/ENSG00000112562/ENSG00000138080/ENSG00000156140/ENSG00000168477/ENSG00000169855/ENSG00000198719/ENSG00000233323/ENSG00000236236	10
GO:0002064	GO:0002064	epithelial cell development	32/1537	233/21261	0.000347173	0.00421749	0.0032098	ENSG00000000005/ENSG00000026025/ENSG00000083857/ENSG00000086062/ENSG00000092820/ENSG00000102554/ENSG00000105426/ENSG00000106397/ENSG00000112175/ENSG00000114251/ENSG00000115884/ENSG00000119547/ENSG00000124762/ENSG00000134250/ENSG00000135414/ENSG00000140575/ENSG00000147065/ENSG00000157483/ENSG00000169710/ENSG00000170558/ENSG00000170927/ENSG00000172037/ENSG00000172819/ENSG00000179820/ENSG00000181092…	32
GO:0046883	GO:0046883	regulation of hormone secretion	38/1537	294/21261	0.000356278	0.00431882	0.00328693	ENSG00000070031/ENSG00000082196/ENSG00000104332/ENSG00000110719/ENSG00000113231/ENSG00000118263/ENSG00000119714/ENSG00000120659/ENSG00000123612/ENSG00000124766/ENSG00000128342/ENSG00000135046/ENSG00000136244/ENSG00000136999/ENSG00000137869/ENSG00000138207/ENSG00000141433/ENSG00000141959/ENSG00000144891/ENSG00000148737/ENSG00000150594/ENSG00000152661/ENSG00000153071/ENSG00000156299/ENSG00000163485…	38
GO:0071715	GO:0071715	icosanoid transport	14/1537	69/21261	0.000357871	0.00432826	0.00329411	ENSG00000073756/ENSG00000089041/ENSG00000116711/ENSG00000120659/ENSG00000127472/ENSG00000135046/ENSG00000138039/ENSG00000148344/ENSG00000153246/ENSG00000168398/ENSG00000174697/ENSG00000176463/ENSG00000197696/ENSG00000291631	14
GO:0010631	GO:0010631	epithelial cell migration	48/1537	399/21261	0.000358586	0.00432826	0.00329411	ENSG00000005884/ENSG00000011465/ENSG00000019549/ENSG00000020181/ENSG00000073756/ENSG00000077782/ENSG00000078098/ENSG00000095203/ENSG00000097007/ENSG00000100345/ENSG00000101280/ENSG00000102359/ENSG00000105329/ENSG00000106511/ENSG00000110880/ENSG00000112562/ENSG00000113140/ENSG00000114251/ENSG00000122694/ENSG00000130203/ENSG00000133121/ENSG00000134013/ENSG00000135046/ENSG00000136826/ENSG00000136999…	48
GO:0046364	GO:0046364	monosaccharide biosynthetic process	19/1537	111/21261	0.000362348	0.00433852	0.00330192	ENSG00000082196/ENSG00000104635/ENSG00000109107/ENSG00000111674/ENSG00000111817/ENSG00000111962/ENSG00000124253/ENSG00000138207/ENSG00000142178/ENSG00000145214/ENSG00000148737/ENSG00000149639/ENSG00000160211/ENSG00000166741/ENSG00000169105/ENSG00000171314/ENSG00000171451/ENSG00000174697/ENSG00000181092	19
GO:0032868	GO:0032868	response to insulin	37/1537	284/21261	0.000362355	0.00433852	0.00330192	ENSG00000027644/ENSG00000053918/ENSG00000100344/ENSG00000101577/ENSG00000104635/ENSG00000106538/ENSG00000108821/ENSG00000120738/ENSG00000122877/ENSG00000123612/ENSG00000124253/ENSG00000132670/ENSG00000132793/ENSG00000140950/ENSG00000143387/ENSG00000149212/ENSG00000149639/ENSG00000150867/ENSG00000152270/ENSG00000160691/ENSG00000163932/ENSG00000168461/ENSG00000170345/ENSG00000174697/ENSG00000175866…	37
GO:0002934	GO:0002934	desmosome organization	5/1537	10/21261	0.000363268	0.00433852	0.00330192	ENSG00000019549/ENSG00000110400/ENSG00000112378/ENSG00000134317/ENSG00000184363	5
GO:0072203	GO:0072203	cell proliferation involved in metanephros development	5/1537	10/21261	0.000363268	0.00433852	0.00330192	ENSG00000113721/ENSG00000120738/ENSG00000136997/ENSG00000143867/ENSG00000147257	5
GO:0097119	GO:0097119	postsynaptic density protein 95 clustering	5/1537	10/21261	0.000363268	0.00433852	0.00330192	ENSG00000110076/ENSG00000128594/ENSG00000169992/ENSG00000170558/ENSG00000283859	5
GO:0001763	GO:0001763	morphogenesis of a branching structure	32/1537	234/21261	0.000374907	0.0044681	0.00340054	ENSG00000019549/ENSG00000019991/ENSG00000041982/ENSG00000074047/ENSG00000075275/ENSG00000097007/ENSG00000100968/ENSG00000101160/ENSG00000104332/ENSG00000105696/ENSG00000106571/ENSG00000109321/ENSG00000114251/ENSG00000118762/ENSG00000136997/ENSG00000137573/ENSG00000143869/ENSG00000145423/ENSG00000145536/ENSG00000147257/ENSG00000157227/ENSG00000163513/ENSG00000166341/ENSG00000168743/ENSG00000170927…	32
GO:0048013	GO:0048013	ephrin receptor signaling pathway	12/1537	54/21261	0.000387521	0.00459907	0.00350022	ENSG00000010810/ENSG00000044524/ENSG00000077264/ENSG00000087245/ENSG00000133216/ENSG00000141380/ENSG00000156299/ENSG00000182580/ENSG00000184349/ENSG00000197122/ENSG00000243364/ENSG00000291971	12
GO:0071634	GO:0071634	regulation of transforming growth factor beta production	12/1537	54/21261	0.000387521	0.00459907	0.00350022	ENSG00000049323/ENSG00000073756/ENSG00000105855/ENSG00000115414/ENSG00000137801/ENSG00000139329/ENSG00000141448/ENSG00000168477/ENSG00000182704/ENSG00000233323/ENSG00000236236/ENSG00000272398	12
GO:0007204	GO:0007204	positive regulation of cytosolic calcium ion concentration	26/1537	176/21261	0.000391353	0.00462516	0.00352007	ENSG00000050628/ENSG00000064547/ENSG00000089041/ENSG00000096433/ENSG00000097007/ENSG00000118762/ENSG00000120907/ENSG00000122420/ENSG00000133789/ENSG00000138039/ENSG00000141433/ENSG00000143322/ENSG00000144891/ENSG00000160013/ENSG00000168398/ENSG00000170214/ENSG00000170498/ENSG00000171522/ENSG00000173198/ENSG00000174600/ENSG00000180914/ENSG00000181104/ENSG00000197696/ENSG00000198121/ENSG00000272398…	26
GO:0097530	GO:0097530	granulocyte migration	26/1537	176/21261	0.000391353	0.00462516	0.00352007	ENSG00000002586/ENSG00000106538/ENSG00000108700/ENSG00000109743/ENSG00000113296/ENSG00000123610/ENSG00000124343/ENSG00000131981/ENSG00000135046/ENSG00000137801/ENSG00000144668/ENSG00000166086/ENSG00000166794/ENSG00000169429/ENSG00000169750/ENSG00000171522/ENSG00000171951/ENSG00000174600/ENSG00000177663/ENSG00000183049/ENSG00000184371/ENSG00000196262/ENSG00000196371/ENSG00000197635/ENSG00000291488…	26
GO:0048839	GO:0048839	inner ear development	29/1537	205/21261	0.000392755	0.00463205	0.00352532	ENSG00000053918/ENSG00000055732/ENSG00000060718/ENSG00000095397/ENSG00000102678/ENSG00000105928/ENSG00000106571/ENSG00000108784/ENSG00000109062/ENSG00000112655/ENSG00000112837/ENSG00000114251/ENSG00000116990/ENSG00000117600/ENSG00000119699/ENSG00000133216/ENSG00000139263/ENSG00000145864/ENSG00000163132/ENSG00000164932/ENSG00000165533/ENSG00000166341/ENSG00000168234/ENSG00000182704/ENSG00000184254…	29
GO:0001656	GO:0001656	metanephros development	18/1537	103/21261	0.000394822	0.00464675	0.00353651	ENSG00000018408/ENSG00000106571/ENSG00000113721/ENSG00000118762/ENSG00000120738/ENSG00000128342/ENSG00000134853/ENSG00000135414/ENSG00000136997/ENSG00000143867/ENSG00000147257/ENSG00000156466/ENSG00000166147/ENSG00000172037/ENSG00000176788/ENSG00000181092/ENSG00000185008/ENSG00000248905	18
GO:0001704	GO:0001704	formation of primary germ layer	23/1537	148/21261	0.000399006	0.00468625	0.00356657	ENSG00000005884/ENSG00000060718/ENSG00000087245/ENSG00000111799/ENSG00000114251/ENSG00000115414/ENSG00000120129/ENSG00000120875/ENSG00000128791/ENSG00000130635/ENSG00000136826/ENSG00000141448/ENSG00000142156/ENSG00000144810/ENSG00000145423/ENSG00000151348/ENSG00000152661/ENSG00000157227/ENSG00000161638/ENSG00000169297/ENSG00000186866/ENSG00000204262/ENSG00000259207	23
GO:1904026	GO:1904026	regulation of collagen fibril organization	6/1537	15/21261	0.000400245	0.00469107	0.00357023	ENSG00000106624/ENSG00000138080/ENSG00000168477/ENSG00000172638/ENSG00000233323/ENSG00000236236	6
GO:0048754	GO:0048754	branching morphogenesis of an epithelial tube	27/1537	186/21261	0.000406096	0.00474981	0.00361494	ENSG00000041982/ENSG00000074047/ENSG00000075275/ENSG00000097007/ENSG00000100968/ENSG00000101160/ENSG00000105696/ENSG00000106571/ENSG00000109321/ENSG00000114251/ENSG00000118762/ENSG00000136997/ENSG00000143869/ENSG00000145423/ENSG00000145536/ENSG00000147257/ENSG00000157227/ENSG00000163513/ENSG00000166341/ENSG00000168743/ENSG00000170927/ENSG00000182197/ENSG00000184292/ENSG00000184371/ENSG00000197122…	27
GO:0015914	GO:0015914	phospholipid transport	19/1537	112/21261	0.000407322	0.00475433	0.00361838	ENSG00000049656/ENSG00000089041/ENSG00000100979/ENSG00000114698/ENSG00000119655/ENSG00000130203/ENSG00000141391/ENSG00000143515/ENSG00000144645/ENSG00000145246/ENSG00000151572/ENSG00000163932/ENSG00000168389/ENSG00000169230/ENSG00000180957/ENSG00000182107/ENSG00000183578/ENSG00000198691/ENSG00000206190	19
GO:0050768	GO:0050768	negative regulation of neurogenesis	25/1537	167/21261	0.00040943	0.00476911	0.00362963	ENSG00000006042/ENSG00000012171/ENSG00000039068/ENSG00000075213/ENSG00000089820/ENSG00000090520/ENSG00000095970/ENSG00000100968/ENSG00000105426/ENSG00000114251/ENSG00000116147/ENSG00000130827/ENSG00000133216/ENSG00000136244/ENSG00000143418/ENSG00000153993/ENSG00000154096/ENSG00000154370/ENSG00000157851/ENSG00000157933/ENSG00000168758/ENSG00000172201/ENSG00000176887/ENSG00000197283/ENSG00000285485	25
GO:0061005	GO:0061005	cell differentiation involved in kidney development	13/1537	62/21261	0.000411343	0.00477547	0.00363447	ENSG00000018408/ENSG00000106571/ENSG00000128342/ENSG00000134250/ENSG00000140575/ENSG00000143867/ENSG00000157483/ENSG00000172037/ENSG00000176788/ENSG00000181092/ENSG00000182197/ENSG00000272398/ENSG00000274636	13
GO:0001958	GO:0001958	endochondral ossification	9/1537	33/21261	0.000414195	0.00477547	0.00363447	ENSG00000108821/ENSG00000156103/ENSG00000156427/ENSG00000157227/ENSG00000160200/ENSG00000166886/ENSG00000173868/ENSG00000182197/ENSG00000183160	9
GO:0034694	GO:0034694	response to prostaglandin	9/1537	33/21261	0.000414195	0.00477547	0.00363447	ENSG00000041982/ENSG00000069702/ENSG00000078369/ENSG00000104332/ENSG00000108819/ENSG00000122420/ENSG00000171522/ENSG00000174233/ENSG00000186469	9
GO:0035640	GO:0035640	exploration behavior	9/1537	33/21261	0.000414195	0.00477547	0.00363447	ENSG00000005884/ENSG00000108784/ENSG00000116147/ENSG00000130203/ENSG00000143322/ENSG00000169992/ENSG00000181195/ENSG00000197635/ENSG00000283859	9
GO:0036075	GO:0036075	replacement ossification	9/1537	33/21261	0.000414195	0.00477547	0.00363447	ENSG00000108821/ENSG00000156103/ENSG00000156427/ENSG00000157227/ENSG00000160200/ENSG00000166886/ENSG00000173868/ENSG00000182197/ENSG00000183160	9
GO:1902105	GO:1902105	regulation of leukocyte differentiation	47/1537	391/21261	0.000418102	0.00481073	0.0036613	ENSG00000002933/ENSG00000003137/ENSG00000064012/ENSG00000068323/ENSG00000070404/ENSG00000074047/ENSG00000075624/ENSG00000077238/ENSG00000077585/ENSG00000095970/ENSG00000097007/ENSG00000104332/ENSG00000105329/ENSG00000106565/ENSG00000106571/ENSG00000108175/ENSG00000115318/ENSG00000115738/ENSG00000119714/ENSG00000120659/ENSG00000123610/ENSG00000124253/ENSG00000124766/ENSG00000128342/ENSG00000128606…	47
GO:0090132	GO:0090132	epithelium migration	48/1537	402/21261	0.000425032	0.00488054	0.00371444	ENSG00000005884/ENSG00000011465/ENSG00000019549/ENSG00000020181/ENSG00000073756/ENSG00000077782/ENSG00000078098/ENSG00000095203/ENSG00000097007/ENSG00000100345/ENSG00000101280/ENSG00000102359/ENSG00000105329/ENSG00000106511/ENSG00000110880/ENSG00000112562/ENSG00000113140/ENSG00000114251/ENSG00000122694/ENSG00000130203/ENSG00000133121/ENSG00000134013/ENSG00000135046/ENSG00000136826/ENSG00000136999…	48
GO:0010762	GO:0010762	regulation of fibroblast migration	10/1537	40/21261	0.00043155	0.00494536	0.00376377	ENSG00000089820/ENSG00000105329/ENSG00000105509/ENSG00000109062/ENSG00000110880/ENSG00000131016/ENSG00000137801/ENSG00000149480/ENSG00000162733/ENSG00000259207	10
GO:0060537	GO:0060537	muscle tissue development	53/1537	457/21261	0.0004465	0.00510633	0.00388628	ENSG00000003137/ENSG00000049540/ENSG00000060718/ENSG00000064309/ENSG00000069702/ENSG00000078900/ENSG00000082293/ENSG00000086991/ENSG00000097007/ENSG00000102554/ENSG00000102678/ENSG00000105329/ENSG00000106511/ENSG00000108784/ENSG00000108797/ENSG00000112175/ENSG00000112837/ENSG00000113083/ENSG00000113721/ENSG00000114251/ENSG00000115738/ENSG00000116741/ENSG00000117724/ENSG00000118194/ENSG00000118762…	53
GO:0034614	GO:0034614	cellular response to reactive oxygen species	25/1537	168/21261	0.000448653	0.00512061	0.00389715	ENSG00000010810/ENSG00000019991/ENSG00000087245/ENSG00000097007/ENSG00000109610/ENSG00000110931/ENSG00000118762/ENSG00000127528/ENSG00000134853/ENSG00000135046/ENSG00000136244/ENSG00000136810/ENSG00000138061/ENSG00000140092/ENSG00000146648/ENSG00000149968/ENSG00000162733/ENSG00000163932/ENSG00000166888/ENSG00000167601/ENSG00000170345/ENSG00000170775/ENSG00000170962/ENSG00000197122/ENSG00000291971	25
GO:1903707	GO:1903707	negative regulation of hemopoiesis	22/1537	140/21261	0.000451419	0.00514181	0.00391328	ENSG00000002933/ENSG00000019549/ENSG00000070404/ENSG00000077238/ENSG00000077585/ENSG00000104332/ENSG00000106565/ENSG00000106571/ENSG00000115318/ENSG00000115738/ENSG00000119714/ENSG00000123610/ENSG00000128606/ENSG00000135046/ENSG00000135144/ENSG00000136997/ENSG00000159189/ENSG00000159216/ENSG00000164761/ENSG00000166147/ENSG00000181092/ENSG00000245848	22
GO:0090288	GO:0090288	negative regulation of cellular response to growth factor stimulus	21/1537	131/21261	0.000458692	0.00521416	0.00396835	ENSG00000011465/ENSG00000020181/ENSG00000064300/ENSG00000070404/ENSG00000097007/ENSG00000101938/ENSG00000104332/ENSG00000114251/ENSG00000123610/ENSG00000128791/ENSG00000136830/ENSG00000137573/ENSG00000137801/ENSG00000138080/ENSG00000145423/ENSG00000151388/ENSG00000157933/ENSG00000158747/ENSG00000166033/ENSG00000166147/ENSG00000196562	21
GO:0045833	GO:0045833	negative regulation of lipid metabolic process	20/1537	122/21261	0.000460961	0.00522946	0.00397998	ENSG00000010932/ENSG00000019549/ENSG00000050165/ENSG00000076258/ENSG00000107566/ENSG00000112175/ENSG00000113231/ENSG00000130203/ENSG00000142178/ENSG00000150594/ENSG00000151468/ENSG00000152270/ENSG00000163399/ENSG00000163485/ENSG00000168389/ENSG00000169297/ENSG00000176194/ENSG00000182782/ENSG00000187288/ENSG00000275079	20
GO:0060324	GO:0060324	face development	12/1537	55/21261	0.000463475	0.00523699	0.00398572	ENSG00000087245/ENSG00000108821/ENSG00000109063/ENSG00000114251/ENSG00000119699/ENSG00000121005/ENSG00000134853/ENSG00000139174/ENSG00000157933/ENSG00000163132/ENSG00000172819/ENSG00000184254	12
GO:0140353	GO:0140353	lipid export from cell	12/1537	55/21261	0.000463475	0.00523699	0.00398572	ENSG00000053918/ENSG00000073756/ENSG00000089041/ENSG00000116711/ENSG00000120659/ENSG00000137869/ENSG00000144891/ENSG00000148344/ENSG00000153071/ENSG00000174697/ENSG00000197696/ENSG00000291631	12
GO:0042552	GO:0042552	myelination	24/1537	159/21261	0.000467959	0.00526368	0.00400604	ENSG00000006042/ENSG00000010278/ENSG00000064787/ENSG00000078124/ENSG00000082397/ENSG00000104419/ENSG00000104728/ENSG00000108797/ENSG00000122877/ENSG00000143753/ENSG00000146072/ENSG00000147676/ENSG00000148053/ENSG00000149256/ENSG00000155254/ENSG00000157933/ENSG00000166086/ENSG00000166886/ENSG00000172201/ENSG00000172819/ENSG00000198121/ENSG00000265763/ENSG00000273749/ENSG00000274726	24
GO:0022038	GO:0022038	corpus callosum development	8/1537	27/21261	0.000468627	0.00526368	0.00400604	ENSG00000105426/ENSG00000110880/ENSG00000111262/ENSG00000133216/ENSG00000152784/ENSG00000182580/ENSG00000182704/ENSG00000198121	8
GO:0061484	GO:0061484	hematopoietic stem cell homeostasis	8/1537	27/21261	0.000468627	0.00526368	0.00400604	ENSG00000050327/ENSG00000110719/ENSG00000121005/ENSG00000124766/ENSG00000136999/ENSG00000163430/ENSG00000182197/ENSG00000274636	8
GO:0021554	GO:0021554	optic nerve development	7/1537	21/21261	0.000479639	0.0053767	0.00409205	ENSG00000106571/ENSG00000110719/ENSG00000111262/ENSG00000133216/ENSG00000166833/ENSG00000182197/ENSG00000198121	7
GO:0003179	GO:0003179	heart valve morphogenesis	13/1537	63/21261	0.000484467	0.00540941	0.00411694	ENSG00000019549/ENSG00000049540/ENSG00000105329/ENSG00000108784/ENSG00000122691/ENSG00000124766/ENSG00000134250/ENSG00000138080/ENSG00000140937/ENSG00000163513/ENSG00000166341/ENSG00000169855/ENSG00000185008	13
GO:0043113	GO:0043113	receptor clustering	13/1537	63/21261	0.000484467	0.00540941	0.00411694	ENSG00000082458/ENSG00000101938/ENSG00000110076/ENSG00000110651/ENSG00000123610/ENSG00000130203/ENSG00000148180/ENSG00000154096/ENSG00000169992/ENSG00000170558/ENSG00000196924/ENSG00000197283/ENSG00000283859	13
GO:0046888	GO:0046888	negative regulation of hormone secretion	14/1537	71/21261	0.000486543	0.00542189	0.00412644	ENSG00000104332/ENSG00000113231/ENSG00000118263/ENSG00000123612/ENSG00000128342/ENSG00000136999/ENSG00000141959/ENSG00000150594/ENSG00000152661/ENSG00000163485/ENSG00000174697/ENSG00000181092/ENSG00000197696/ENSG00000291631	14
GO:0001838	GO:0001838	embryonic epithelial tube formation	22/1537	141/21261	0.000499068	0.00553966	0.00421607	ENSG00000075275/ENSG00000097007/ENSG00000101052/ENSG00000104332/ENSG00000105329/ENSG00000110195/ENSG00000112175/ENSG00000112655/ENSG00000114251/ENSG00000120254/ENSG00000122691/ENSG00000139174/ENSG00000143867/ENSG00000143869/ENSG00000145423/ENSG00000157933/ENSG00000164741/ENSG00000164932/ENSG00000168758/ENSG00000169641/ENSG00000172819/ENSG00000196576	22
GO:0014902	GO:0014902	myotube differentiation	22/1537	141/21261	0.000499068	0.00553966	0.00421607	ENSG00000003137/ENSG00000010278/ENSG00000064309/ENSG00000077238/ENSG00000100345/ENSG00000102554/ENSG00000103335/ENSG00000104177/ENSG00000108797/ENSG00000110651/ENSG00000134247/ENSG00000136830/ENSG00000136999/ENSG00000142178/ENSG00000148848/ENSG00000150760/ENSG00000157227/ENSG00000157933/ENSG00000183160/ENSG00000187616/ENSG00000196557/ENSG00000262179	22
GO:0003044	GO:0003044	regulation of systemic arterial blood pressure mediated by a chemical signal	11/1537	48/21261	0.000507835	0.00561724	0.00427511	ENSG00000092009/ENSG00000099139/ENSG00000100448/ENSG00000101160/ENSG00000120907/ENSG00000144891/ENSG00000163751/ENSG00000170214/ENSG00000176387/ENSG00000180914/ENSG00000181104	11
GO:0034599	GO:0034599	cellular response to oxidative stress	37/1537	289/21261	0.000508042	0.00561724	0.00427511	ENSG00000008394/ENSG00000010810/ENSG00000019991/ENSG00000033170/ENSG00000087245/ENSG00000097007/ENSG00000101294/ENSG00000108784/ENSG00000109610/ENSG00000110931/ENSG00000118762/ENSG00000127528/ENSG00000134853/ENSG00000135046/ENSG00000136244/ENSG00000136810/ENSG00000138061/ENSG00000140092/ENSG00000140950/ENSG00000145335/ENSG00000146648/ENSG00000149968/ENSG00000153234/ENSG00000153246/ENSG00000160211…	37
GO:0060041	GO:0060041	retina development in camera-type eye	26/1537	179/21261	0.000509872	0.00562649	0.00428215	ENSG00000064309/ENSG00000069188/ENSG00000077279/ENSG00000078369/ENSG00000104888/ENSG00000108784/ENSG00000110400/ENSG00000110719/ENSG00000113721/ENSG00000118707/ENSG00000134853/ENSG00000135414/ENSG00000138061/ENSG00000138207/ENSG00000146555/ENSG00000148053/ENSG00000154096/ENSG00000157933/ENSG00000165533/ENSG00000165633/ENSG00000168389/ENSG00000172037/ENSG00000177707/ENSG00000179431/ENSG00000198719…	26
GO:0015908	GO:0015908	fatty acid transport	20/1537	123/21261	0.00051376	0.00565836	0.00430641	ENSG00000073756/ENSG00000089041/ENSG00000116711/ENSG00000120659/ENSG00000127472/ENSG00000130203/ENSG00000134802/ENSG00000135046/ENSG00000137801/ENSG00000138039/ENSG00000143320/ENSG00000148344/ENSG00000153246/ENSG00000168389/ENSG00000168398/ENSG00000174697/ENSG00000176463/ENSG00000197696/ENSG00000263163/ENSG00000291631	20
GO:0035924	GO:0035924	cellular response to vascular endothelial growth factor stimulus	16/1537	88/21261	0.000517485	0.00567729	0.00432082	ENSG00000011465/ENSG00000020181/ENSG00000112562/ENSG00000113721/ENSG00000134853/ENSG00000135046/ENSG00000138080/ENSG00000151388/ENSG00000156140/ENSG00000168477/ENSG00000169855/ENSG00000179388/ENSG00000180447/ENSG00000198719/ENSG00000233323/ENSG00000236236	16
GO:1901879	GO:1901879	regulation of protein depolymerization	16/1537	88/21261	0.000517485	0.00567729	0.00432082	ENSG00000042493/ENSG00000050405/ENSG00000067798/ENSG00000079691/ENSG00000101871/ENSG00000104435/ENSG00000115306/ENSG00000116584/ENSG00000131711/ENSG00000132688/ENSG00000133789/ENSG00000148180/ENSG00000148700/ENSG00000152527/ENSG00000166963/ENSG00000197694	16
GO:0060351	GO:0060351	cartilage development involved in endochondral bone morphogenesis	9/1537	34/21261	0.000527508	0.00576491	0.0043875	ENSG00000105664/ENSG00000108821/ENSG00000149257/ENSG00000160200/ENSG00000163513/ENSG00000169231/ENSG00000172819/ENSG00000182197/ENSG00000182704	9
GO:0071577	GO:0071577	zinc ion transmembrane transport	9/1537	34/21261	0.000527508	0.00576491	0.0043875	ENSG00000104154/ENSG00000104635/ENSG00000112473/ENSG00000165915/ENSG00000206288/ENSG00000224399/ENSG00000226614/ENSG00000227402/ENSG00000229802	9
GO:0014037	GO:0014037	Schwann cell differentiation	10/1537	41/21261	0.000534184	0.00582662	0.00443447	ENSG00000104419/ENSG00000104728/ENSG00000108797/ENSG00000122877/ENSG00000148053/ENSG00000157933/ENSG00000166886/ENSG00000172037/ENSG00000196569/ENSG00000274726	10
GO:0007517	GO:0007517	muscle organ development	45/1537	374/21261	0.000536943	0.00584545	0.0044488	ENSG00000003137/ENSG00000049540/ENSG00000052850/ENSG00000060718/ENSG00000064309/ENSG00000069702/ENSG00000072840/ENSG00000082293/ENSG00000102554/ENSG00000105329/ENSG00000106511/ENSG00000108784/ENSG00000108797/ENSG00000109063/ENSG00000113083/ENSG00000114251/ENSG00000117724/ENSG00000118194/ENSG00000120738/ENSG00000122691/ENSG00000122877/ENSG00000127990/ENSG00000128342/ENSG00000128709/ENSG00000133937…	45
GO:0070373	GO:0070373	negative regulation of ERK1 and ERK2 cascade	15/1537	80/21261	0.000545842	0.00592145	0.00450664	ENSG00000048540/ENSG00000077942/ENSG00000092820/ENSG00000097007/ENSG00000109062/ENSG00000120875/ENSG00000128342/ENSG00000133216/ENSG00000138080/ENSG00000139318/ENSG00000153071/ENSG00000181092/ENSG00000186897/ENSG00000188766/ENSG00000198369	15
GO:0042475	GO:0042475	odontogenesis of dentin-containing tooth	17/1537	97/21261	0.000547062	0.00592145	0.00450664	ENSG00000041982/ENSG00000064218/ENSG00000064300/ENSG00000074047/ENSG00000106366/ENSG00000106571/ENSG00000108950/ENSG00000110400/ENSG00000110719/ENSG00000112378/ENSG00000134363/ENSG00000134853/ENSG00000141448/ENSG00000158813/ENSG00000163132/ENSG00000164761/ENSG00000184371	17
GO:0097581	GO:0097581	lamellipodium organization	17/1537	97/21261	0.000547062	0.00592145	0.00450664	ENSG00000026508/ENSG00000079691/ENSG00000085733/ENSG00000099204/ENSG00000099331/ENSG00000110880/ENSG00000112290/ENSG00000129474/ENSG00000158195/ENSG00000160293/ENSG00000165694/ENSG00000197122/ENSG00000198753/ENSG00000266028/ENSG00000273749/ENSG00000288401/ENSG00000291971	17
GO:0035987	GO:0035987	endodermal cell differentiation	12/1537	56/21261	0.00055159	0.00595906	0.00453527	ENSG00000060718/ENSG00000087245/ENSG00000111799/ENSG00000115414/ENSG00000130635/ENSG00000141448/ENSG00000142156/ENSG00000144810/ENSG00000157227/ENSG00000161638/ENSG00000169297/ENSG00000204262	12
GO:0007272	GO:0007272	ensheathment of neurons	24/1537	161/21261	0.00056302	0.00605611	0.00460913	ENSG00000006042/ENSG00000010278/ENSG00000064787/ENSG00000078124/ENSG00000082397/ENSG00000104419/ENSG00000104728/ENSG00000108797/ENSG00000122877/ENSG00000143753/ENSG00000146072/ENSG00000147676/ENSG00000148053/ENSG00000149256/ENSG00000155254/ENSG00000157933/ENSG00000166086/ENSG00000166886/ENSG00000172201/ENSG00000172819/ENSG00000198121/ENSG00000265763/ENSG00000273749/ENSG00000274726	24
GO:0008366	GO:0008366	axon ensheathment	24/1537	161/21261	0.00056302	0.00605611	0.00460913	ENSG00000006042/ENSG00000010278/ENSG00000064787/ENSG00000078124/ENSG00000082397/ENSG00000104419/ENSG00000104728/ENSG00000108797/ENSG00000122877/ENSG00000143753/ENSG00000146072/ENSG00000147676/ENSG00000148053/ENSG00000149256/ENSG00000155254/ENSG00000157933/ENSG00000166086/ENSG00000166886/ENSG00000172201/ENSG00000172819/ENSG00000198121/ENSG00000265763/ENSG00000273749/ENSG00000274726	24
GO:1901880	GO:1901880	negative regulation of protein depolymerization	14/1537	72/21261	0.000564414	0.00605611	0.00460913	ENSG00000042493/ENSG00000050405/ENSG00000067798/ENSG00000079691/ENSG00000101871/ENSG00000104435/ENSG00000115306/ENSG00000116584/ENSG00000131711/ENSG00000133789/ENSG00000148180/ENSG00000148700/ENSG00000152527/ENSG00000197694	14
GO:0042542	GO:0042542	response to hydrogen peroxide	18/1537	106/21261	0.000564852	0.00605611	0.00460913	ENSG00000010810/ENSG00000087245/ENSG00000097007/ENSG00000108821/ENSG00000109321/ENSG00000115884/ENSG00000127528/ENSG00000135046/ENSG00000136244/ENSG00000136810/ENSG00000138061/ENSG00000163932/ENSG00000166888/ENSG00000167601/ENSG00000170962/ENSG00000175592/ENSG00000197122/ENSG00000291971	18
GO:0010226	GO:0010226	response to lithium ion	6/1537	16/21261	0.000601352	0.00633939	0.00482472	ENSG00000039068/ENSG00000100968/ENSG00000121281/ENSG00000155511/ENSG00000245848/ENSG00000285485	6
GO:0035641	GO:0035641	locomotory exploration behavior	6/1537	16/21261	0.000601352	0.00633939	0.00482472	ENSG00000116147/ENSG00000130203/ENSG00000169992/ENSG00000181195/ENSG00000197635/ENSG00000283859	6
GO:0042249	GO:0042249	establishment of planar polarity of embryonic epithelium	6/1537	16/21261	0.000601352	0.00633939	0.00482472	ENSG00000075275/ENSG00000104332/ENSG00000112655/ENSG00000114251/ENSG00000145423/ENSG00000164932	6
GO:0046184	GO:0046184	aldehyde biosynthetic process	6/1537	16/21261	0.000601352	0.00633939	0.00482472	ENSG00000050165/ENSG00000112175/ENSG00000153071/ENSG00000160209/ENSG00000163931/ENSG00000196557	6
GO:0061430	GO:0061430	bone trabecula morphogenesis	6/1537	16/21261	0.000601352	0.00633939	0.00482472	ENSG00000087245/ENSG00000104332/ENSG00000108821/ENSG00000138829/ENSG00000164050/ENSG00000169231	6
GO:0090136	GO:0090136	epithelial cell-cell adhesion	6/1537	16/21261	0.000601352	0.00633939	0.00482472	ENSG00000113296/ENSG00000136999/ENSG00000138061/ENSG00000140859/ENSG00000166401/ENSG00000166689	6
GO:1900025	GO:1900025	negative regulation of substrate adhesion-dependent cell spreading	6/1537	16/21261	0.000601352	0.00633939	0.00482472	ENSG00000077942/ENSG00000110880/ENSG00000133110/ENSG00000163975/ENSG00000184292/ENSG00000184349	6
GO:1900748	GO:1900748	positive regulation of vascular endothelial growth factor signaling pathway	6/1537	16/21261	0.000601352	0.00633939	0.00482472	ENSG00000112562/ENSG00000156140/ENSG00000168477/ENSG00000169855/ENSG00000233323/ENSG00000236236	6
GO:2000095	GO:2000095	regulation of Wnt signaling pathway, planar cell polarity pathway	6/1537	16/21261	0.000601352	0.00633939	0.00482472	ENSG00000097007/ENSG00000104332/ENSG00000145423/ENSG00000147257/ENSG00000153071/ENSG00000165617	6
GO:0071453	GO:0071453	cellular response to oxygen levels	26/1537	181/21261	0.000605384	0.00637003	0.00484804	ENSG00000073756/ENSG00000095970/ENSG00000101280/ENSG00000104332/ENSG00000104419/ENSG00000105329/ENSG00000120738/ENSG00000122691/ENSG00000124253/ENSG00000129474/ENSG00000135245/ENSG00000136997/ENSG00000141448/ENSG00000141682/ENSG00000160200/ENSG00000160789/ENSG00000162433/ENSG00000162733/ENSG00000170345/ENSG00000173198/ENSG00000173846/ENSG00000184408/ENSG00000185650/ENSG00000197122/ENSG00000198121…	26
GO:0003094	GO:0003094	glomerular filtration	8/1537	28/21261	0.000614841	0.00640998	0.00487844	ENSG00000103647/ENSG00000132465/ENSG00000137573/ENSG00000157483/ENSG00000163485/ENSG00000181104/ENSG00000183853/ENSG00000196562	8
GO:0006929	GO:0006929	substrate-dependent cell migration	8/1537	28/21261	0.000614841	0.00640998	0.00487844	ENSG00000019549/ENSG00000085733/ENSG00000115414/ENSG00000137809/ENSG00000169855/ENSG00000173546/ENSG00000187164/ENSG00000288401	8
GO:0060343	GO:0060343	trabecula formation	8/1537	28/21261	0.000614841	0.00640998	0.00487844	ENSG00000069702/ENSG00000087245/ENSG00000104332/ENSG00000108821/ENSG00000138207/ENSG00000138829/ENSG00000154734/ENSG00000169231	8
GO:0060512	GO:0060512	prostate gland morphogenesis	8/1537	28/21261	0.000614841	0.00640998	0.00487844	ENSG00000041982/ENSG00000087245/ENSG00000104332/ENSG00000114251/ENSG00000137573/ENSG00000172201/ENSG00000172819/ENSG00000213145	8
GO:0120255	GO:0120255	olefinic compound biosynthetic process	8/1537	28/21261	0.000614841	0.00640998	0.00487844	ENSG00000050165/ENSG00000112175/ENSG00000120738/ENSG00000137869/ENSG00000145214/ENSG00000153071/ENSG00000196557/ENSG00000242252	8
GO:0072015	GO:0072015	podocyte development	5/1537	11/21261	0.000626357	0.00649415	0.00494251	ENSG00000134250/ENSG00000140575/ENSG00000157483/ENSG00000172037/ENSG00000181092	5
GO:0097104	GO:0097104	postsynaptic membrane assembly	5/1537	11/21261	0.000626357	0.00649415	0.00494251	ENSG00000110076/ENSG00000133216/ENSG00000169992/ENSG00000170558/ENSG00000283859	5
GO:0110011	GO:0110011	regulation of basement membrane organization	5/1537	11/21261	0.000626357	0.00649415	0.00494251	ENSG00000019144/ENSG00000116962/ENSG00000135862/ENSG00000172037/ENSG00000196569	5
GO:0050678	GO:0050678	regulation of epithelial cell proliferation	50/1537	431/21261	0.000633758	0.00655888	0.00499177	ENSG00000000005/ENSG00000019549/ENSG00000064300/ENSG00000069702/ENSG00000074842/ENSG00000077782/ENSG00000086062/ENSG00000101052/ENSG00000102678/ENSG00000104332/ENSG00000105329/ENSG00000107562/ENSG00000109321/ENSG00000110092/ENSG00000112175/ENSG00000113140/ENSG00000113296/ENSG00000114251/ENSG00000122691/ENSG00000125965/ENSG00000130203/ENSG00000134250/ENSG00000135862/ENSG00000136997/ENSG00000137573…	50
GO:0097305	GO:0097305	response to alcohol	37/1537	293/21261	0.000659801	0.006737	0.00512733	ENSG00000010810/ENSG00000039068/ENSG00000041982/ENSG00000064012/ENSG00000069702/ENSG00000078369/ENSG00000089057/ENSG00000104332/ENSG00000105329/ENSG00000108819/ENSG00000116741/ENSG00000121281/ENSG00000122420/ENSG00000124253/ENSG00000124762/ENSG00000125740/ENSG00000127528/ENSG00000129596/ENSG00000138031/ENSG00000138061/ENSG00000143387/ENSG00000157193/ENSG00000160211/ENSG00000163513/ENSG00000164120…	37
GO:0007413	GO:0007413	axonal fasciculation	7/1537	22/21261	0.000659848	0.006737	0.00512733	ENSG00000044524/ENSG00000091129/ENSG00000095713/ENSG00000133216/ENSG00000144619/ENSG00000146072/ENSG00000182580	7
GO:0010715	GO:0010715	regulation of extracellular matrix disassembly	7/1537	22/21261	0.000659848	0.006737	0.00512733	ENSG00000078098/ENSG00000105329/ENSG00000123384/ENSG00000136244/ENSG00000162733/ENSG00000163975/ENSG00000197635	7
GO:0071379	GO:0071379	cellular response to prostaglandin stimulus	7/1537	22/21261	0.000659848	0.006737	0.00512733	ENSG00000041982/ENSG00000078369/ENSG00000104332/ENSG00000122420/ENSG00000171522/ENSG00000174233/ENSG00000186469	7
GO:0072111	GO:0072111	cell proliferation involved in kidney development	7/1537	22/21261	0.000659848	0.006737	0.00512733	ENSG00000113721/ENSG00000120738/ENSG00000136997/ENSG00000143867/ENSG00000147257/ENSG00000170962/ENSG00000259207	7
GO:0099188	GO:0099188	postsynaptic cytoskeleton organization	7/1537	22/21261	0.000659848	0.006737	0.00512733	ENSG00000075624/ENSG00000092820/ENSG00000100285/ENSG00000158195/ENSG00000169750/ENSG00000184009/ENSG00000291420	7
GO:0106030	GO:0106030	neuron projection fasciculation	7/1537	22/21261	0.000659848	0.006737	0.00512733	ENSG00000044524/ENSG00000091129/ENSG00000095713/ENSG00000133216/ENSG00000144619/ENSG00000146072/ENSG00000182580	7
GO:0061458	GO:0061458	reproductive system development	41/1537	335/21261	0.00066049	0.006737	0.00512733	ENSG00000041982/ENSG00000052126/ENSG00000087245/ENSG00000092445/ENSG00000102678/ENSG00000104332/ENSG00000108819/ENSG00000112175/ENSG00000114251/ENSG00000115884/ENSG00000123610/ENSG00000125730/ENSG00000129473/ENSG00000134363/ENSG00000134853/ENSG00000135046/ENSG00000137573/ENSG00000137869/ENSG00000138039/ENSG00000138061/ENSG00000138207/ENSG00000141448/ENSG00000143867/ENSG00000143869/ENSG00000145423…	41
GO:0032233	GO:0032233	positive regulation of actin filament bundle assembly	13/1537	65/21261	0.000664066	0.00674673	0.00513474	ENSG00000050327/ENSG00000079691/ENSG00000097007/ENSG00000104332/ENSG00000104728/ENSG00000118523/ENSG00000119699/ENSG00000133789/ENSG00000175175/ENSG00000196924/ENSG00000197747/ENSG00000198121/ENSG00000274726	13
GO:0006829	GO:0006829	zinc ion transport	9/1537	35/21261	0.00066502	0.00674673	0.00513474	ENSG00000104154/ENSG00000104635/ENSG00000112473/ENSG00000165915/ENSG00000206288/ENSG00000224399/ENSG00000226614/ENSG00000227402/ENSG00000229802	9
GO:0021772	GO:0021772	olfactory bulb development	9/1537	35/21261	0.00066502	0.00674673	0.00513474	ENSG00000075213/ENSG00000114251/ENSG00000115738/ENSG00000157933/ENSG00000165533/ENSG00000169136/ENSG00000169855/ENSG00000182197/ENSG00000185008	9
GO:0001558	GO:0001558	regulation of cell growth	53/1537	465/21261	0.000671875	0.00680409	0.00517839	ENSG00000012171/ENSG00000039068/ENSG00000041982/ENSG00000075213/ENSG00000085733/ENSG00000089057/ENSG00000089820/ENSG00000090006/ENSG00000091129/ENSG00000097007/ENSG00000101049/ENSG00000101349/ENSG00000104332/ENSG00000105329/ENSG00000105426/ENSG00000107562/ENSG00000108819/ENSG00000114251/ENSG00000115414/ENSG00000116147/ENSG00000116741/ENSG00000124762/ENSG00000130147/ENSG00000130203/ENSG00000130827…	53
GO:0006638	GO:0006638	neutral lipid metabolic process	24/1537	163/21261	0.000674515	0.00680647	0.0051802	ENSG00000062282/ENSG00000079435/ENSG00000100344/ENSG00000100997/ENSG00000101577/ENSG00000116711/ENSG00000124253/ENSG00000125730/ENSG00000130203/ENSG00000132793/ENSG00000140526/ENSG00000142178/ENSG00000145214/ENSG00000145335/ENSG00000151365/ENSG00000157680/ENSG00000168389/ENSG00000168477/ENSG00000182333/ENSG00000184730/ENSG00000187288/ENSG00000214274/ENSG00000233323/ENSG00000236236	24
GO:0030010	GO:0030010	establishment of cell polarity	24/1537	163/21261	0.000674515	0.00680647	0.0051802	ENSG00000003137/ENSG00000076382/ENSG00000083857/ENSG00000097007/ENSG00000100345/ENSG00000109062/ENSG00000110719/ENSG00000111962/ENSG00000112655/ENSG00000114251/ENSG00000114541/ENSG00000131711/ENSG00000139174/ENSG00000143322/ENSG00000147065/ENSG00000148180/ENSG00000151474/ENSG00000152661/ENSG00000160360/ENSG00000160469/ENSG00000165533/ENSG00000166086/ENSG00000170927/ENSG00000187164	24
GO:0071675	GO:0071675	regulation of mononuclear cell migration	23/1537	154/21261	0.0007068	0.00711956	0.00541849	ENSG00000097007/ENSG00000103490/ENSG00000106366/ENSG00000106538/ENSG00000107562/ENSG00000112175/ENSG00000114251/ENSG00000120129/ENSG00000131981/ENSG00000136141/ENSG00000136999/ENSG00000137801/ENSG00000142192/ENSG00000143322/ENSG00000143369/ENSG00000147065/ENSG00000158747/ENSG00000166086/ENSG00000170962/ENSG00000174600/ENSG00000184371/ENSG00000198648/ENSG00000259207	23
GO:0045685	GO:0045685	regulation of glial cell differentiation	15/1537	82/21261	0.000715638	0.00718303	0.00546679	ENSG00000006042/ENSG00000078900/ENSG00000095970/ENSG00000105329/ENSG00000115738/ENSG00000122877/ENSG00000128342/ENSG00000128482/ENSG00000136244/ENSG00000138311/ENSG00000146072/ENSG00000149256/ENSG00000172201/ENSG00000175505/ENSG00000265763	15
GO:1903036	GO:1903036	positive regulation of response to wounding	15/1537	82/21261	0.000715638	0.00718303	0.00546679	ENSG00000104415/ENSG00000106366/ENSG00000110080/ENSG00000112562/ENSG00000122861/ENSG00000132205/ENSG00000135046/ENSG00000137801/ENSG00000138080/ENSG00000150594/ENSG00000162733/ENSG00000181104/ENSG00000184009/ENSG00000196924/ENSG00000291420	15
GO:0034331	GO:0034331	cell junction maintenance	11/1537	50/21261	0.000734761	0.00734891	0.00559304	ENSG00000095397/ENSG00000108797/ENSG00000139899/ENSG00000140859/ENSG00000166689/ENSG00000169992/ENSG00000181104/ENSG00000183853/ENSG00000197283/ENSG00000259207/ENSG00000283859	11
GO:1900047	GO:1900047	negative regulation of hemostasis	11/1537	50/21261	0.000734761	0.00734891	0.00559304	ENSG00000010278/ENSG00000011422/ENSG00000078098/ENSG00000105664/ENSG00000106366/ENSG00000122861/ENSG00000130203/ENSG00000134853/ENSG00000137801/ENSG00000163932/ENSG00000182718	11
GO:0031333	GO:0031333	negative regulation of protein-containing complex assembly	24/1537	164/21261	0.000737136	0.00735966	0.00560122	ENSG00000034510/ENSG00000042493/ENSG00000079691/ENSG00000095970/ENSG00000104435/ENSG00000105270/ENSG00000115306/ENSG00000145335/ENSG00000148180/ENSG00000148700/ENSG00000154370/ENSG00000163932/ENSG00000165617/ENSG00000166086/ENSG00000167371/ENSG00000167895/ENSG00000171522/ENSG00000177628/ENSG00000179820/ENSG00000197122/ENSG00000197256/ENSG00000197694/ENSG00000205542/ENSG00000291971	24
GO:0050810	GO:0050810	regulation of steroid biosynthetic process	16/1537	91/21261	0.000758691	0.00756153	0.00575486	ENSG00000019549/ENSG00000050165/ENSG00000100003/ENSG00000107566/ENSG00000112175/ENSG00000113231/ENSG00000120738/ENSG00000130203/ENSG00000138039/ENSG00000140943/ENSG00000145214/ENSG00000153071/ENSG00000163399/ENSG00000169297/ENSG00000174697/ENSG00000242252	16
GO:0072132	GO:0072132	mesenchyme morphogenesis	12/1537	58/21261	0.000770392	0.00766466	0.00583335	ENSG00000019549/ENSG00000112175/ENSG00000114251/ENSG00000122691/ENSG00000136997/ENSG00000143867/ENSG00000159251/ENSG00000163132/ENSG00000163513/ENSG00000166341/ENSG00000169855/ENSG00000185008	12
GO:0007566	GO:0007566	embryo implantation	13/1537	66/21261	0.000773068	0.00767779	0.00584334	ENSG00000073756/ENSG00000077942/ENSG00000087245/ENSG00000099139/ENSG00000102265/ENSG00000105137/ENSG00000122707/ENSG00000123612/ENSG00000128342/ENSG00000142798/ENSG00000152661/ENSG00000159713/ENSG00000259207	13
GO:0042391	GO:0042391	regulation of membrane potential	54/1537	479/21261	0.000777469	0.00769913	0.00585958	ENSG00000011465/ENSG00000053918/ENSG00000060558/ENSG00000069424/ENSG00000069849/ENSG00000089041/ENSG00000091129/ENSG00000095970/ENSG00000097007/ENSG00000099337/ENSG00000099365/ENSG00000102287/ENSG00000103335/ENSG00000105464/ENSG00000108797/ENSG00000108852/ENSG00000111249/ENSG00000111262/ENSG00000112837/ENSG00000114923/ENSG00000120049/ENSG00000120907/ENSG00000125675/ENSG00000135750/ENSG00000135902…	54
GO:0010634	GO:0010634	positive regulation of epithelial cell migration	26/1537	184/21261	0.000777937	0.00769913	0.00585958	ENSG00000005884/ENSG00000020181/ENSG00000073756/ENSG00000077782/ENSG00000095203/ENSG00000097007/ENSG00000101280/ENSG00000102359/ENSG00000105329/ENSG00000112562/ENSG00000113140/ENSG00000114251/ENSG00000122694/ENSG00000135046/ENSG00000137801/ENSG00000150760/ENSG00000156427/ENSG00000162407/ENSG00000163513/ENSG00000170961/ENSG00000196468/ENSG00000197122/ENSG00000205542/ENSG00000259207/ENSG00000278243…	26
GO:0007009	GO:0007009	plasma membrane organization	27/1537	194/21261	0.000789456	0.00779949	0.00593597	ENSG00000010278/ENSG00000049656/ENSG00000082397/ENSG00000089041/ENSG00000100345/ENSG00000104419/ENSG00000109062/ENSG00000110195/ENSG00000114698/ENSG00000115306/ENSG00000124942/ENSG00000128274/ENSG00000130635/ENSG00000138119/ENSG00000143753/ENSG00000148180/ENSG00000151572/ENSG00000163932/ENSG00000165457/ENSG00000173548/ENSG00000175866/ENSG00000182718/ENSG00000185561/ENSG00000187616/ENSG00000197747…	27
GO:0021952	GO:0021952	central nervous system projection neuron axonogenesis	8/1537	29/21261	0.000795755	0.00784803	0.00597291	ENSG00000074047/ENSG00000133083/ENSG00000133216/ENSG00000140937/ENSG00000152784/ENSG00000153234/ENSG00000182580/ENSG00000182704	8
GO:0014074	GO:0014074	response to purine-containing compound	22/1537	146/21261	0.00080887	0.0079635	0.00606078	ENSG00000053918/ENSG00000073756/ENSG00000089041/ENSG00000092820/ENSG00000108821/ENSG00000109321/ENSG00000115884/ENSG00000118762/ENSG00000124253/ENSG00000125740/ENSG00000129596/ENSG00000135318/ENSG00000138061/ENSG00000141448/ENSG00000145214/ENSG00000163485/ENSG00000170345/ENSG00000175592/ENSG00000181092/ENSG00000181195/ENSG00000185650/ENSG00000197594	22
GO:0031400	GO:0031400	negative regulation of protein modification process	55/1537	491/21261	0.000812326	0.00798364	0.00607611	ENSG00000005249/ENSG00000010810/ENSG00000013364/ENSG00000013588/ENSG00000018408/ENSG00000019991/ENSG00000077942/ENSG00000097007/ENSG00000102409/ENSG00000103490/ENSG00000104332/ENSG00000105329/ENSG00000110880/ENSG00000112079/ENSG00000116285/ENSG00000116741/ENSG00000117385/ENSG00000120129/ENSG00000121653/ENSG00000124762/ENSG00000124766/ENSG00000130203/ENSG00000131370/ENSG00000131771/ENSG00000131981…	55
[truncated: 389 more rows]

## Sheet: goa_downs
	ID	Description	GeneRatio	BgRatio	pvalue	p.adjust	qvalue	geneID	Count
[truncated: 95 more rows]

## Sheet: modules
	Var1	Freq
1	black	132
2	blue	2895
3	brown	2168
4	green	317
5	greenyellow	27
6	grey	1496
7	magenta	104
8	pink	111
[truncated: 5 more rows]

## Sheet: module.trait.corr
	disease_state_bin
[truncated: 13 more rows]

[truncated: 18 more sheets: module.trait.corr.pvals, module.gene.mapping, module.membership.measure, goa_brown, goa_green, goa_greenyellow, goa_red, goa_yellow, goa_turquoise, goa_pink, goa_blue, targets, goa_targets, gene2drug_bp, gene2drug_merged, repmets_up, repmets_down, metadata]
